# Supplementary material for: Intragenic Distribution of IS6110 in Clinical Mycobacterium tuberculosis Strains: Bioinformatic Evidence for Gene Disruption Leading to Underdiagnosed Antibiotic Resistance
Source: Microbiol Spectr. 2021 Jul 21;9(1):10.1128/spectrum.00019-21. doi: 10.1128/spectrum.00019-21 (PMC8552512; doi:10.1128/spectrum.00019-21)
Supplement: SUPPLEMENTAL FILE 2 — Supplemental material. Download Spectrum.00019-21-sf0002.xlsx, XLSX file, 0.2 MB [file spectrum.00019-21-sf0002.xlsx]

## Sheet: Table S1- IS elements in H37Rv
Table S1: List of IS6110 in H37Rv
Name	Coordinates	Distance to previous gene	Distance to next gene
IS6110-1	889021..890375	384 bp (Rv0794c)	12 bp (Rv0797)
IS6110-2	1541952..1543306	146 bp (lprF_Rv1368)	52 bp (Rv1371)
IS6110-3	1987703..1989057	6 bp (plcD_Rv1755c_pseudo)	0 bp (cut1_Rv1758_pseudo)
IS6110-4	1996101..1997455	258 bp (Rv1762c)	0 bp (Rv1765c)
IS6110-5	2365414..2366768	632 bp (Rv2104c)	590 bp (PE22_Rv2107)
IS6110-6	2430117..2431471	258 bp (Rv2166c)	93 bp (Rv2169c)
IS6110-7	2550014..2551368	0 bp (Rv2277c_pseudo)	191 bp (Rv2280)
IS6110-8	2635577..2636931	0 bp (PPE39_Rv2353c_pseudo)	756 bp (PPE40_Rv2356c)
IS6110-9	2784614..2785970	5 bp (Rv2478c_pseudo)	604 bp (Rv2481c)
IS6110-10	2972109..2973463	81 bp (Rv2647)	331 bp (Rv2650c)
IS6110-11	3120523..3121897	1486 bp (Rv2813)	1727 bp (Rv2816c)
IS6110-12	3551230..3552584	185 bp (Rv3183)	128 bp (IS6110-13)
IS6110-13	3552713..3554067	128 bp (IS6110-12)	230bp (Rv3188)
IS6110-14	3710382..3711736	2 bp (Rv3324A_pseudo)	0 bp (IS1547-2)
IS6110-15	3795058..3796412	190 bp (dxs2_Rv3379c)	35 bp (lytB1_Rv3382c)
IS6110-16	3890779..3892133	45 bp (bopA_Rv3473c_pseudo)	237 bp (kgtP_Rv3476c)

## Sheet: Table S2_IS6110_per gene
Table S2: List of the number of intragenic IS6110 insertions found per gene in 6416 clinical isolates
locus_tag	gene	number of intragenic IS6110 insertions found
Rv0403c	mmpS1	828
Rv3113		771
Rv3128c		511
Rv3383c	idsB	476
Rv1371		469
Rv0963c		437
Rv1754c		437
Rv2016		412
Rv1469	ctpD	374
Rv1522c	mmpL12	353
Rv2352c	PPE38	251
Rv3125c	PPE49	213
Rv3183		184
Rv2019		166
Rv1352		160
Rv2823c		158
Rv2492		153
Rv0962c	lprP	146
Rv2775		144
Rv0961		140
Rv1777	cyp144	138
Rv1928c		135
Rv1135c	PPE16	121
Rv2818c		116
Rv1733c		114
Rv1664	pks9	111
Rv3766		107
Rv1358		90
Rv3485c		72
Rv1669		67
Rv3382c	lytB1	65
Rv1504c		64
Rv2808		64
Rv0395		61
Rv2349c	plcC	58
Rv1788	PE18	55
Rv1752		52
Rv1521	fadD25	47
Rv1724c		47
Rv2390c		46
Rv3323c	moaX	45
Rv2735c		43
Rv1682		42
Rv1755c	plcD	42
Rv3175		42
Rv0594	mce2F	41
Rv2819c		41
Rv1360		40
Rv2356c	PPE40	40
Rv2108	PPE36	39
Rv1686c		34
Rv2759c		28
Rv2884		28
Rv2435c		24
Rv2286c		23
Rv3379c	dxs2	23
Rv0402c	mmpL1	22
Rv0405	pks6	21
Rv2886c		21
Rv1978		20
Rv2015c		20
Rv2000		19
Rv2788	sirR	19
Rv3124		19
Rv1355c	moeY	18
Rv1814	erg3	17
Rv2787		17
Rv0840c	pip	16
Rv2348c		16
Rv3229c		16
Rv2267c		15
Rv2282c		15
Rv2329c	narK1	15
Rv3377c		15
Rv1424c		13
Rv2432c		13
Rv0756c		12
Rv1213	glgC	12
Rv0797		11
Rv1800	PPE28	11
Rv2088	pknJ	11
Rv2308		11
Rv3179		11
Rv1799	lppT	10
Rv0726c		9
Rv1526c		9
Rv1762c		9
Rv1815		9
Rv2817c		9
Rv3008		9
Rv3190c		9
Rv1169c	PE11	8
Rv2336		8
Rv2809		8
Rv3018c	PPE46	8
Rv3327		8
Rv3431c		8
Rv1359		7
Rv1977		7
Rv2017		7
Rv2253		7
Rv2797c		7
Rv2951c		7
Rv3096		7
Rv3189		7
Rv0152c	PE2	6
Rv1645c		6
Rv1870c		6
Rv1922		6
Rv3177		6
Rv3368c		6
Rv0042c		5
Rv0678		5
Rv0698		5
Rv0792c		5
Rv1368	lprF	5
Rv1387	PPE20	5
Rv1505c		5
Rv1506c		5
Rv1524		5
Rv1676		5
Rv1702c		5
Rv3018A	PE27A	5
Rv3339c	icd1	5
Rv0010c		4
Rv0213c		4
Rv0393		4
Rv0396		4
Rv0397		4
Rv0589	mce2A	4
Rv0755c	PPE12	4
Rv1033c	trcR	4
Rv1875		4
Rv1948c		4
Rv2307B		4
Rv2387		4
Rv3121	cyp141	4
Rv3159c	PPE53	4
Rv3218		4
Rv3263		4
Rv3750c		4
Rv0033	acpA	3
Rv0063		3
Rv0465c		3
Rv0532	PE_PGRS6	3
Rv0789c		3
Rv0987		3
Rv1046c		3
Rv1354c		3
Rv1470	trxA	3
Rv1503c		3
Rv1523		3
Rv1556		3
Rv1720c		3
Rv1728c		3
Rv1801	PPE29	3
Rv1804c		3
Rv1879		3
Rv1923	lipD	3
Rv1949c		3
Rv2041c		3
Rv2043c	pA	3
Rv2075c		3
Rv2177c		3
Rv2254c		3
Rv2389c	rpfD	3
Rv2424c		3
Rv2578c		3
Rv2636		3
Rv2745c		3
Rv2943		3
Rv3017c	esxQ	3
Rv3126c		3
Rv3181c		3
Rv3197A	whiB7	3
Rv3294c		3
Rv3322c		3
Rv3361c		3
Rv3424c		3
Rv3595c	PE_PGRS59	3
Rv3689		3
Rv3727		3
Rv3827c		3
Rv0754	PE_PGRS11	2
Rv0755A		2
Rv0839		2
Rv1045		2
Rv1137c		2
Rv1317c	alkA	2
Rv1386	PE15	2
Rv1624c		2
Rv1640c	lysX	2
Rv1675c		2
Rv1881c	lppE	2
Rv1902c	nanT	2
Rv1944c		2
Rv1980c	mpt64	2
Rv1990A		2
Rv2022c		2
Rv2124c	metH	2
Rv2255c		2
Rv2277c		2
Rv2281	pitB	2
Rv2338c	moeW	2
Rv2339	mmpL9	2
Rv2430c	PPE41	2
Rv2515c		2
Rv2713	sthA	2
Rv2764c	thyA	2
Rv2920c	amt	2
Rv3116	moeB2	2
Rv3178		2
Rv3232c	pvdS	2
Rv3333c		2
Rv3638		2
Rv3732		2
Rv3854c	ethA	2
Rv0026		1
Rv0035	fadD34	1
Rv0071		1
Rv0112	gca	1
Rv0114	gmhB	1
Rv0246		1
Rv0322	udgA	1
Rv0336		1
Rv0370c		1
Rv0401		1
Rv0457c		1
Rv0515		1
Rv0572c		1
Rv0787		1
Rv0794c		1
Rv0835	lpqQ	1
Rv0842		1
Rv0850		1
Rv0887c		1
Rv0888		1
Rv0964c		1
Rv1036c		1
Rv1040c	PE8	1
Rv1136		1
Rv1140		1
Rv1188		1
Rv1212c		1
Rv1500		1
Rv1542c	glbN	1
Rv1544		1
Rv1550	fadD11	1
Rv1552	frdA	1
Rv1562c	treZ	1
Rv1625c	cya	1
Rv1666c	cyp139	1
Rv1680		1
Rv1723		1
Rv1727		1
Rv1730c		1
Rv1740		1
Rv1751		1
Rv1758	cut1	1
Rv1772		1
Rv1834		1
Rv1876	bfrA	1
Rv1888c		1
Rv1927		1
Rv1929c		1
Rv1945		1
Rv1975		1
Rv1983	PE_PGRS35	1
Rv1986		1
Rv1995		1
Rv1996		1
Rv2001		1
Rv2023A		1
Rv2025c		1
Rv2035		1
Rv2044c		1
Rv2085		1
Rv2107	PE22	1
Rv2116	lppK	1
Rv2148c		1
Rv2171	lppM	1
Rv2227		1
Rv2270	lppN	1
Rv2271		1
Rv2307A		1
Rv2332	mez	1
Rv2337c		1
Rv2360c		1
Rv2423		1
Rv2433c		1
Rv2443	dctA	1
Rv2451		1
Rv2478c		1
Rv2491		1
Rv2563		1
Rv2756c	hsdM	1
Rv2765		1
Rv2776c		1
Rv2780	ald	1
Rv2792c		1
Rv2810c		1
Rv2820c		1
Rv2821c		1
Rv2952		1
Rv2960c		1
Rv2961		1
Rv2962c		1
Rv3007c		1
Rv3019c	esxR	1
Rv3021c	PPE47	1
Rv3022c	PPE48	1
Rv3049c		1
Rv3071		1
Rv3114		1
Rv3129		1
Rv3176c	mesT	1
Rv3312c		1
Rv3324A		1
Rv3324c	moaC3	1
Rv3376		1
Rv3384c		1
Rv3398c	idsA1	1
Rv3428c		1
Rv3528c		1
Rv3688c		1
Rv3734c		1
Rv3749c		1
Rv3756c	proZ	1
Rv3776		1
Rv3784		1
Rv3787c		1
Rv3826	fadD23	1
Rv3894c		1
Rv0001	dnaA	0
Rv0002	dnaN	0
Rv0003	recF	0
Rv0004		0
Rv0005	gyrB	0
Rv0006	gyrA	0
Rv0007		0
Rv0008c		0
Rv0009	ppiA	0
Rv0011c		0
Rv0012		0
Rv0013	trpG	0
Rv0014c	pknB	0
Rv0015c	pknA	0
Rv0016c	pbpA	0
Rv0017c	rodA	0
Rv0018c	ppp	0
Rv0019c		0
Rv0020c	TB39.8	0
Rv0021c		0
Rv0022c	whiB5	0
Rv0023		0
Rv0024		0
Rv0025		0
Rv0027		0
Rv0028		0
Rv0029		0
Rv0030		0
Rv0031		0
Rv0032	bioF2	0
Rv0034		0
Rv0036c		0
Rv0037c		0
Rv0038		0
Rv0039c		0
Rv0040c	mtc28	0
Rv0041	leuS	0
Rv0043c		0
Rv0044c		0
Rv0045c		0
Rv0046c	ino1	0
Rv0047c		0
Rv0048c		0
Rv0049		0
Rv0050	ponA1	0
Rv0051		0
Rv0052		0
Rv0053	rpsF	0
Rv0054	ssb	0
Rv0055	rpsR1	0
Rv0056	rplI	0
Rv0057		0
Rv0058	dnaB	0
Rv0059		0
Rv0060		0
Rv0061		0
Rv0062	celA1	0
Rv0064		0
Rv0065		0
Rv0066c	icd2	0
Rv0067c		0
Rv0068		0
Rv0069c	sdaA	0
Rv0070c	glyA2	0
Rv0072		0
Rv0073		0
Rv0074		0
Rv0075		0
Rv0076c		0
Rv0077c		0
Rv0078		0
Rv0078A		0
Rv0079		0
Rv0080		0
Rv0081		0
Rv0082		0
Rv0083		0
Rv0084	hycD	0
Rv0085	hycP	0
Rv0086	hycQ	0
Rv0087	hycE	0
Rv0088		0
Rv0089		0
Rv0090		0
Rv0091	mtn	0
Rv0092	ctpA	0
Rv0093c		0
Rv0094c		0
Rv0095c		0
Rv0096	PPE1	0
Rv0097		0
Rv0098		0
Rv0099	fadD10	0
Rv0100		0
Rv0101	nrp	0
Rv0102		0
Rv0103c	ctpB	0
Rv0104		0
Rv0105c	rpmB1	0
Rv0106		0
Rv0107c	ctpI	0
Rv0108c		0
Rv0109	PE_PGRS1	0
Rv0110		0
Rv0111		0
Rv0113	gmhA	0
Rv0115	hddA	0
Rv0116c		0
Rv0117	oxyS	0
Rv0118c	oxcA	0
Rv0119	fadD7	0
Rv0120c	fusA2	0
Rv0121c		0
Rv0122		0
Rv0123		0
Rv0124	PE_PGRS2	0
Rv0125	pepA	0
Rv0126	treS	0
Rv0127		0
Rv0128		0
Rv0129c	fbpC	0
Rv0130		0
Rv0131c	fadE1	0
Rv0132c	fgd2	0
Rv0133		0
Rv0134	ephF	0
Rv0135c		0
Rv0136	cyp138	0
Rv0137c	msrA	0
Rv0138		0
Rv0139		0
Rv0140		0
Rv0141c		0
Rv0142		0
Rv0143c		0
Rv0144		0
Rv0145		0
Rv0146		0
Rv0147		0
Rv0148		0
Rv0149		0
Rv0150c		0
Rv0151c	PE1	0
Rv0153c	ptbB	0
Rv0154c	fadE2	0
Rv0155	pntAa	0
Rv0156	pntAb	0
Rv0157	pntB	0
Rv0157A		0
Rv0158		0
Rv0159c	PE3	0
Rv0160c	PE4	0
Rv0161		0
Rv0162c	adhE1	0
Rv0163		0
Rv0164	TB18.5	0
Rv0165c		0
Rv0166	fadD5	0
Rv0167	yrbE1A	0
Rv0168	yrbE1B	0
Rv0169	mce1A	0
Rv0170	mce1B	0
Rv0171	mce1C	0
Rv0172	mce1D	0
Rv0173	lprK	0
Rv0174	mce1F	0
Rv0175		0
Rv0176		0
Rv0177		0
Rv0178		0
Rv0179c	lprO	0
Rv0180c		0
Rv0181c		0
Rv0182c	sigG	0
Rv0183		0
Rv0184		0
Rv0185		0
Rv0186	bglS	0
Rv0187		0
Rv0188		0
Rv0189c	ilvD	0
Rv0190		0
Rv0191		0
Rv0192		0
Rv0192A		0
Rv0193c		0
Rv0194		0
Rv0195		0
Rv0196		0
Rv0197		0
Rv0198c		0
Rv0199		0
Rv0200		0
Rv0201c		0
Rv0202c	mmpL11	0
Rv0203		0
Rv0204c		0
Rv0205		0
Rv0206c	mmpL3	0
Rv0207c		0
Rv0208c		0
Rv0209		0
Rv0210		0
Rv0211	pckA	0
Rv0212c	nadR	0
Rv0214	fadD4	0
Rv0215c	fadE3	0
Rv0216		0
Rv0217c	lipW	0
Rv0218		0
Rv0219		0
Rv0220	lipC	0
Rv0221		0
Rv0222	echA1	0
Rv0223c		0
Rv0224c		0
Rv0225		0
Rv0226c		0
Rv0227c		0
Rv0228		0
Rv0229c		0
Rv0230c	php	0
Rv0231	fadE4	0
Rv0232		0
Rv0233	nrdB	0
Rv0234c	gabD1	0
Rv0235c		0
Rv0236A		0
Rv0236c		0
Rv0237	lpqI	0
Rv0238		0
Rv0239		0
Rv0240		0
Rv0241c		0
Rv0242c	fabG4	0
Rv0243	fadA2	0
Rv0244c	fadE5	0
Rv0245		0
Rv0247c		0
Rv0248c		0
Rv0249c		0
Rv0250c		0
Rv0251c	hsp	0
Rv0252	nirB	0
Rv0253	nirD	0
Rv0254c	cobU	0
Rv0255c	cobQ1	0
Rv0256c	PPE2	0
Rv0257		0
Rv0258c		0
Rv0259c		0
Rv0260c		0
Rv0261c	narK3	0
Rv0262c	aac	0
Rv0263c		0
Rv0264c		0
Rv0265c		0
Rv0266c	oplA	0
Rv0267	narU	0
Rv0268c		0
Rv0269c		0
Rv0270	fadD2	0
Rv0271c	fadE6	0
Rv0272c		0
Rv0273c		0
Rv0274		0
Rv0275c		0
Rv0276		0
Rv0277c		0
Rv0278c	PE_PGRS3	0
Rv0279c	PE_PGRS4	0
Rv0280	PPE3	0
Rv0281		0
Rv0282		0
Rv0283		0
Rv0284		0
Rv0285	PE5	0
Rv0286	PPE4	0
Rv0287	esxG	0
Rv0288	esxH	0
Rv0289		0
Rv0290		0
Rv0291	mycP3	0
Rv0292		0
Rv0293c		0
Rv0294	tam	0
Rv0295c		0
Rv0296c		0
Rv0297	PE_PGRS5	0
Rv0298		0
Rv0299		0
Rv0300		0
Rv0301		0
Rv0302		0
Rv0303		0
Rv0304c	PPE5	0
Rv0305c	PPE6	0
Rv0306		0
Rv0307c		0
Rv0308		0
Rv0309		0
Rv0310c		0
Rv0311		0
Rv0312		0
Rv0313		0
Rv0314c		0
Rv0315		0
Rv0316		0
Rv0317c	glpQ2	0
Rv0318c		0
Rv0319	pcp	0
Rv0320		0
Rv0321	dcd	0
Rv0323c		0
Rv0324		0
Rv0325		0
Rv0326		0
Rv0327c	cyp135A1	0
Rv0328		0
Rv0329c		0
Rv0330c		0
Rv0331		0
Rv0332		0
Rv0333		0
Rv0334	rmlA	0
Rv0335c	PE6	0
Rv0337c	aspC	0
Rv0338c		0
Rv0339c		0
Rv0340		0
Rv0341	iniB	0
Rv0342	iniA	0
Rv0343	iniC	0
Rv0344c	lpqJ	0
Rv0345		0
Rv0346c	ansP2	0
Rv0347		0
Rv0348		0
Rv0349		0
Rv0350	dnaK	0
Rv0351	grpE	0
Rv0352	dnaJ1	0
Rv0353	hspR	0
Rv0354c	PPE7	0
Rv0355c	PPE8	0
Rv0356c		0
Rv0357c	purA	0
Rv0358		0
Rv0359		0
Rv0360c		0
Rv0361		0
Rv0362	mgtE	0
Rv0363c	fba	0
Rv0364		0
Rv0365c		0
Rv0366c		0
Rv0367c		0
Rv0368c		0
Rv0369c		0
Rv0371c		0
Rv0372c		0
Rv0373c		0
Rv0374c		0
Rv0375c		0
Rv0376c		0
Rv0377		0
Rv0378		0
Rv0379	secE2	0
Rv0380c		0
Rv0381c		0
Rv0382c	pyrE	0
Rv0383c		0
Rv0384c	clpB	0
Rv0385		0
Rv0386		0
Rv0387c		0
Rv0388c	PPE9	0
Rv0389	purT	0
Rv0390		0
Rv0391	metZ	0
Rv0392c	ndhA	0
Rv0394c		0
Rv0398c		0
Rv0399c	lpqK	0
Rv0400c	fadE7	0
Rv0404	fadD30	0
Rv0406c		0
Rv0407	fgd1	0
Rv0408	pta	0
Rv0409	ackA	0
Rv0410c	pknG	0
Rv0411c	glnH	0
Rv0412c		0
Rv0413	mutT3	0
Rv0414c	thiE	0
Rv0415	thiO	0
Rv0416	thiS	0
Rv0417	thiG	0
Rv0418	lpqL	0
Rv0419	lpqM	0
Rv0420c		0
Rv0421c		0
Rv0422c	thiD	0
Rv0423c	thiC	0
Rv0424c		0
Rv0425c	ctpH	0
Rv0426c		0
Rv0427c	xthA	0
Rv0428c		0
Rv0429c	def	0
Rv0430		0
Rv0431		0
Rv0432	sodC	0
Rv0433		0
Rv0434		0
Rv0435c		0
Rv0436c	pssA	0
Rv0437c	psd	0
Rv0438c	moeA2	0
Rv0439c		0
Rv0440	groEL2	0
Rv0441c		0
Rv0442c	PPE10	0
Rv0443		0
Rv0444c		0
Rv0445c	sigK	0
Rv0446c		0
Rv0447c	ufaA1	0
Rv0448c		0
Rv0449c		0
Rv0450c	mmpL4	0
Rv0451c	mmpS4	0
Rv0452		0
Rv0453	PPE11	0
Rv0454		0
Rv0455c		0
Rv0456A		0
Rv0456c	echA2	0
Rv0458		0
Rv0459		0
Rv0460		0
Rv0461		0
Rv0462	lpd	0
Rv0463		0
Rv0464c		0
Rv0466		0
Rv0467	icl	0
Rv0468	fadB2	0
Rv0469	umaA	0
Rv0470A		0
Rv0470c	pcaA	0
Rv0471c		0
Rv0472c		0
Rv0473		0
Rv0474		0
Rv0475	hbhA	0
Rv0476		0
Rv0477		0
Rv0478	deoC	0
Rv0479c		0
Rv0480c		0
Rv0481c		0
Rv0482	murB	0
Rv0483	lprQ	0
Rv0484c		0
Rv0485		0
Rv0486		0
Rv0487		0
Rv0488		0
Rv0489	gpm1	0
Rv0490	senX3	0
Rv0491	regX3	0
Rv0492A		0
Rv0492c		0
Rv0493c		0
Rv0494		0
Rv0495c		0
Rv0496		0
Rv0497		0
Rv0498		0
Rv0499		0
Rv0500	proC	0
Rv0500A		0
Rv0500B		0
Rv0501	galE2	0
Rv0502		0
Rv0503c	cmaA2	0
Rv0504c		0
Rv0505c	serB1	0
Rv0506	mmpS2	0
Rv0507	mmpL2	0
Rv0508		0
Rv0509	hemA	0
Rv0510	hemC	0
Rv0511	hemD	0
Rv0512	hemB	0
Rv0513		0
Rv0514		0
Rv0516c		0
Rv0517		0
Rv0518		0
Rv0519c		0
Rv0520		0
Rv0521		0
Rv0522	gabP	0
Rv0523c		0
Rv0524	hemL	0
Rv0525		0
Rv0526		0
Rv0527	ccdA	0
Rv0528		0
Rv0529	ccsA	0
Rv0530		0
Rv0531		0
Rv0533c	fabH	0
Rv0534c	menA	0
Rv0535	pnp	0
Rv0536	galE3	0
Rv0537c		0
Rv0538		0
Rv0539		0
Rv0540		0
Rv0541c		0
Rv0542c	menE	0
Rv0543c		0
Rv0544c		0
Rv0545c	pitA	0
Rv0546c		0
Rv0547c		0
Rv0548c	menB	0
Rv0549c		0
Rv0550c		0
Rv0551c	fadD8	0
Rv0552		0
Rv0553	me	0
Rv0554	bpoC	0
Rv0555	menD	0
Rv0556		0
Rv0557	pimB	0
Rv0558	menH	0
Rv0559c		0
Rv0560c		0
Rv0561c		0
Rv0562	grcC1	0
Rv0563	htpX	0
Rv0564c	gpdA1	0
Rv0565c		0
Rv0566c		0
Rv0567		0
Rv0568	cyp135B1	0
Rv0569		0
Rv0570	nrdZ	0
Rv0571c		0
Rv0573c		0
Rv0574c		0
Rv0575c		0
Rv0576		0
Rv0577	TB27.3	0
Rv0578c	PE_PGRS7	0
Rv0579		0
Rv0580c		0
Rv0581		0
Rv0582		0
Rv0583c	lpqN	0
Rv0584		0
Rv0585c		0
Rv0586		0
Rv0587	yrbE2A	0
Rv0588	yrbE2B	0
Rv0590	mce2B	0
Rv0590A		0
Rv0591	mce2C	0
Rv0592	mce2D	0
Rv0593	lprL	0
Rv0595c		0
Rv0596c		0
Rv0597c		0
Rv0598c		0
Rv0599c		0
Rv0600c		0
Rv0601c		0
Rv0602c	tcrA	0
Rv0603		0
Rv0604	lpqO	0
Rv0605		0
Rv0606		0
Rv0607		0
Rv0608		0
Rv0609		0
Rv0609A		0
Rv0610c		0
Rv0611c		0
Rv0612		0
Rv0613c		0
Rv0614		0
Rv0615		0
Rv0616c		0
Rv0617		0
Rv0618	galTa	0
Rv0619	galTb	0
Rv0620	galK	0
Rv0621		0
Rv0622		0
Rv0623		0
Rv0624		0
Rv0625c		0
Rv0626		0
Rv0627		0
Rv0628c		0
Rv0629c	recD	0
Rv0630c	recB	0
Rv0631c	recC	0
Rv0632c	echA3	0
Rv0633c		0
Rv0634A		0
Rv0634B	rpmG2	0
Rv0634c		0
Rv0635		0
Rv0636		0
Rv0637		0
Rv0638	secE1	0
Rv0639	nusG	0
Rv0640	rplK	0
Rv0641	rplA	0
Rv0642c	mmaA4	0
Rv0643c	mmaA3	0
Rv0644c	mmaA2	0
Rv0645c	mmaA1	0
Rv0646c	lipG	0
Rv0647c		0
Rv0648		0
Rv0649	fabD2	0
Rv0650		0
Rv0651	rplJ	0
Rv0652	rplL	0
Rv0653c		0
Rv0654		0
Rv0655	mkl	0
Rv0656c		0
Rv0657c		0
Rv0658c		0
Rv0659c		0
Rv0660c		0
Rv0661c		0
Rv0662c		0
Rv0663	atsD	0
Rv0664		0
Rv0665		0
Rv0666		0
Rv0667	rpoB	0
Rv0668	rpoC	0
Rv0669c		0
Rv0670	end	0
Rv0671	lpqP	0
Rv0672	fadE8	0
Rv0673	echA4	0
Rv0674		0
Rv0675	echA5	0
Rv0676c	mmpL5	0
Rv0677c	mmpS5	0
Rv0679c		0
Rv0680c		0
Rv0681		0
Rv0682	rpsL	0
Rv0683	rpsG	0
Rv0684	fusA1	0
Rv0685	tuf	0
Rv0686		0
Rv0687		0
Rv0688		0
Rv0689c		0
Rv0690c		0
Rv0691c		0
Rv0692		0
Rv0693	pqqE	0
Rv0694	lldD1	0
Rv0695		0
Rv0696		0
Rv0697		0
Rv0699		0
Rv0700	rpsJ	0
Rv0701	rplC	0
Rv0702	rplD	0
Rv0703	rplW	0
Rv0704	rplB	0
Rv0705	rpsS	0
Rv0706	rplV	0
Rv0707	rpsC	0
Rv0708	rplP	0
Rv0709	rpmC	0
Rv0710	rpsQ	0
Rv0711	atsA	0
Rv0712		0
Rv0713		0
Rv0714	rplN	0
Rv0715	rplX	0
Rv0716	rplE	0
Rv0717	rpsN1	0
Rv0718	rpsH	0
Rv0719	rplF	0
Rv0720	rplR	0
Rv0721	rpsE	0
Rv0722	rpmD	0
Rv0723	rplO	0
Rv0724	sppA	0
Rv0724A		0
Rv0725c		0
Rv0727c	fucA	0
Rv0728c	serA2	0
Rv0729	xylB	0
Rv0730		0
Rv0731c		0
Rv0732	secY	0
Rv0733	adk	0
Rv0734	mapA	0
Rv0735	sigL	0
Rv0736		0
Rv0737		0
Rv0738		0
Rv0739		0
Rv0740		0
Rv0741		0
Rv0742	PE_PGRS8	0
Rv0743c		0
Rv0744c		0
Rv0745		0
Rv0746	PE_PGRS9	0
Rv0747	PE_PGRS10	0
Rv0748		0
Rv0749		0
Rv0749A		0
Rv0750		0
Rv0751c	mmsB	0
Rv0752c	fadE9	0
Rv0753c	mmsA	0
Rv0757	phoP	0
Rv0758	phoR	0
Rv0759c		0
Rv0760c		0
Rv0761c	adhB	0
Rv0762c		0
Rv0763c		0
Rv0764c	cyp51	0
Rv0765c		0
Rv0766c	cyp123	0
Rv0767c		0
Rv0768	aldA	0
Rv0769		0
Rv0770		0
Rv0771		0
Rv0772	purD	0
Rv0773c	ggtA	0
Rv0774c		0
Rv0775		0
Rv0776c		0
Rv0777	purB	0
Rv0778	cyp126	0
Rv0779c		0
Rv0780	purC	0
Rv0781	ptrBa	0
Rv0782	ptrBb	0
Rv0783c	emrB	0
Rv0784		0
Rv0785		0
Rv0786c		0
Rv0787A		0
Rv0788	purQ	0
Rv0790c		0
Rv0791c		0
Rv0793		0
Rv0795		0
Rv0796		0
Rv0798c	cfp29	0
Rv0799c		0
Rv0800	pepC	0
Rv0801		0
Rv0802c		0
Rv0803	purL	0
Rv0804		0
Rv0805		0
Rv0806c	cpsY	0
Rv0807		0
Rv0808	purF	0
Rv0809	purM	0
Rv0810c		0
Rv0811c		0
Rv0812		0
Rv0813c		0
Rv0814c	sseC2	0
Rv0815c	cysA2	0
Rv0816c	thiX	0
Rv0817c		0
Rv0818		0
Rv0819		0
Rv0820	phoT	0
Rv0821c	phoY2	0
Rv0822c		0
Rv0823c		0
Rv0824c	desA1	0
Rv0825c		0
Rv0826		0
Rv0827c		0
Rv0828c		0
Rv0829		0
Rv0830		0
Rv0831c		0
Rv0832	PE_PGRS12	0
Rv0833	PE_PGRS13	0
Rv0834c	PE_PGRS14	0
Rv0836c		0
Rv0837c		0
Rv0838	lpqR	0
Rv0841		0
Rv0843		0
Rv0844c	narL	0
Rv0845		0
Rv0846c		0
Rv0847	lpqS	0
Rv0848	cysK2	0
Rv0849		0
Rv0851c		0
Rv0852	fadD16	0
Rv0853c	pdc	0
Rv0854		0
Rv0855	far	0
Rv0856		0
Rv0857		0
Rv0858c		0
Rv0859	fadA	0
Rv0860	fadB	0
Rv0861c	ercc3	0
Rv0862c		0
Rv0863		0
Rv0864	moaC2	0
Rv0865	mog	0
Rv0866	moaE2	0
Rv0867c	rpfA	0
Rv0868c	moaD2	0
Rv0869c	moaA2	0
Rv0870c		0
Rv0871	cspB	0
Rv0872c	PE_PGRS15	0
Rv0873	fadE10	0
Rv0874c		0
Rv0875c		0
Rv0876c		0
Rv0877		0
Rv0878c	PPE13	0
Rv0879c		0
Rv0880		0
Rv0881		0
Rv0882		0
Rv0883c		0
Rv0884c	serC	0
Rv0885		0
Rv0886	fprB	0
Rv0889c	citA	0
Rv0890c		0
Rv0891c		0
Rv0892		0
Rv0893c		0
Rv0894		0
Rv0895		0
Rv0896	gltA2	0
Rv0897c		0
Rv0898c		0
Rv0899	ompA	0
Rv0900		0
Rv0901		0
Rv0902c	prrB	0
Rv0903c	prrA	0
Rv0904c	accD3	0
Rv0905	echA6	0
Rv0906		0
Rv0907		0
Rv0908	ctpE	0
Rv0909		0
Rv0910		0
Rv0911		0
Rv0912		0
Rv0913c		0
Rv0914c		0
Rv0915c	PPE14	0
Rv0916c	PE7	0
Rv0917	betP	0
Rv0918		0
Rv0919		0
Rv0920c		0
Rv0921		0
Rv0922		0
Rv0923c		0
Rv0924c	mntH	0
Rv0925c		0
Rv0926c		0
Rv0927c		0
Rv0928	pstS3	0
Rv0929	pstC2	0
Rv0930	pstA1	0
Rv0931c	pknD	0
Rv0932c	pstS2	0
Rv0933	pstB	0
Rv0934	pstS1	0
Rv0935	pstC1	0
Rv0936	pstA2	0
Rv0937c		0
Rv0938		0
Rv0939		0
Rv0940c		0
Rv0941c		0
Rv0942		0
Rv0943c		0
Rv0944		0
Rv0945		0
Rv0946c	pgi	0
Rv0947c		0
Rv0948c		0
Rv0949	uvrD1	0
Rv0950c		0
Rv0951	sucC	0
Rv0952	sucD	0
Rv0953c		0
Rv0954		0
Rv0955		0
Rv0956	purN	0
Rv0957	purH	0
Rv0958		0
Rv0959		0
Rv0960		0
Rv0965c		0
Rv0966c		0
Rv0967		0
Rv0968		0
Rv0969	ctpV	0
Rv0970		0
Rv0971c	echA7	0
Rv0972c	fadE12	0
Rv0973c	accA2	0
Rv0974c	accD2	0
Rv0975c	fadE13	0
Rv0976c		0
Rv0977	PE_PGRS16	0
Rv0978c	PE_PGRS17	0
Rv0979A	rpmF	0
Rv0979c		0
Rv0980c	PE_PGRS18	0
Rv0981	mprA	0
Rv0982	mprB	0
Rv0983	pepD	0
Rv0984	moaB2	0
Rv0985c	mscL	0
Rv0986		0
Rv0988		0
Rv0989c	grcC2	0
Rv0990c		0
Rv0991c		0
Rv0992c		0
Rv0993	galU	0
Rv0994	moeA1	0
Rv0995	rimJ	0
Rv0996		0
Rv0997		0
Rv0998		0
Rv0999		0
Rv1000c		0
Rv1001	arcA	0
Rv1002c		0
Rv1003		0
Rv1004c		0
Rv1005c	pabB	0
Rv1006		0
Rv1007c	metS	0
Rv1008	tatD	0
Rv1009	rpfB	0
Rv1010	ksgA	0
Rv1011	ispE	0
Rv1012		0
Rv1013	pks16	0
Rv1014c	pth	0
Rv1015c	rplY	0
Rv1016c	lpqT	0
Rv1017c	prsA	0
Rv1018c	glmU	0
Rv1019		0
Rv1020	mfd	0
Rv1021		0
Rv1022	lpqU	0
Rv1023	eno	0
Rv1024		0
Rv1025		0
Rv1026		0
Rv1027c	kdpE	0
Rv1028A	kdpF	0
Rv1028c	kdpD	0
Rv1029	kdpA	0
Rv1030	kdpB	0
Rv1031	kdpC	0
Rv1032c	trcS	0
Rv1034c		0
Rv1035c		0
Rv1037c	esxI	0
Rv1038c	esxJ	0
Rv1039c	PPE15	0
Rv1041c		0
Rv1042c		0
Rv1043c		0
Rv1044		0
Rv1047		0
Rv1048c		0
Rv1049		0
Rv1050		0
Rv1051c		0
Rv1052		0
Rv1053c		0
Rv1054		0
Rv1055		0
Rv1056		0
Rv1057		0
Rv1058	fadD14	0
Rv1059		0
Rv1060		0
Rv1061		0
Rv1062		0
Rv1063c		0
Rv1064c	lpqV	0
Rv1065		0
Rv1066		0
Rv1067c	PE_PGRS19	0
Rv1068c	PE_PGRS20	0
Rv1069c		0
Rv1070c	echA8	0
Rv1071c	echA9	0
Rv1072		0
Rv1073		0
Rv1074c	fadA3	0
Rv1075c		0
Rv1076	lipU	0
Rv1077	cbs	0
Rv1078	pra	0
Rv1079	metB	0
Rv1080c	greA	0
Rv1081c		0
Rv1082	mca	0
Rv1083		0
Rv1084		0
Rv1085c		0
Rv1086		0
Rv1087	PE_PGRS21	0
Rv1087A		0
Rv1088	PE9	0
Rv1089	PE10	0
Rv1089A	celA2a	0
Rv1090	celA2b	0
Rv1091	PE_PGRS22	0
Rv1092c	coaA	0
Rv1093	glyA1	0
Rv1094	desA2	0
Rv1095	phoH2	0
Rv1096		0
Rv1097c		0
Rv1098c	fum	0
Rv1099c		0
Rv1100		0
Rv1101c		0
Rv1102c		0
Rv1103c		0
Rv1104		0
Rv1105		0
Rv1106c		0
Rv1107c	xseB	0
Rv1108c	xseA	0
Rv1109c		0
Rv1110	lytB2	0
Rv1111c		0
Rv1112		0
Rv1113		0
Rv1114		0
Rv1115		0
Rv1116		0
Rv1116A		0
Rv1117		0
Rv1118c		0
Rv1119c		0
Rv1120c		0
Rv1121	zwf1	0
Rv1122	gnd2	0
Rv1123c	bpoB	0
Rv1124	ephC	0
Rv1125		0
Rv1126c		0
Rv1127c	ppdK	0
Rv1128c		0
Rv1129c		0
Rv1130		0
Rv1131	gltA1	0
Rv1132		0
Rv1133c	metE	0
Rv1134		0
Rv1135A		0
Rv1138c		0
Rv1139c		0
Rv1141c	echA11	0
Rv1142c	echA10	0
Rv1143	mcr	0
Rv1144		0
Rv1145	mmpL13a	0
Rv1146	mmpL13b	0
Rv1147		0
Rv1148c		0
Rv1149		0
Rv1150		0
Rv1151c		0
Rv1152		0
Rv1153c	omt	0
Rv1154c		0
Rv1155		0
Rv1156		0
Rv1157c		0
Rv1158c		0
Rv1159		0
Rv1159A		0
Rv1160	mutT2	0
Rv1161	narG	0
Rv1162	narH	0
Rv1163	narJ	0
Rv1164	narI	0
Rv1165	typA	0
Rv1166	lpqW	0
Rv1167c		0
Rv1168c	PPE17	0
Rv1170	mshB	0
Rv1171		0
Rv1172c	PE12	0
Rv1173	fbiC	0
Rv1174c	TB8.4	0
Rv1175c	fadH	0
Rv1176c		0
Rv1177	fdxC	0
Rv1178		0
Rv1179c		0
Rv1180	pks3	0
Rv1181	pks4	0
Rv1182	papA3	0
Rv1183	mmpL10	0
Rv1184c		0
Rv1185c	fadD21	0
Rv1186c		0
Rv1187	rocA	0
Rv1189	sigI	0
Rv1190		0
Rv1191		0
Rv1192		0
Rv1193	fadD36	0
Rv1194c		0
Rv1195	PE13	0
Rv1196	PPE18	0
Rv1197	esxK	0
Rv1198	esxL	0
Rv1199c		0
Rv1200		0
Rv1201c		0
Rv1202	dapE	0
Rv1203c		0
Rv1204c		0
Rv1205		0
Rv1206	fadD6	0
Rv1207	folP2	0
Rv1208		0
Rv1209		0
Rv1210	tagA	0
Rv1211		0
Rv1214c	PE14	0
Rv1215c		0
Rv1216c		0
Rv1217c		0
Rv1218c		0
Rv1219c		0
Rv1220c		0
Rv1221	sigE	0
Rv1222		0
Rv1223	htrA	0
Rv1224	tatB	0
Rv1225c		0
Rv1226c		0
Rv1227c		0
Rv1228	lpqX	0
Rv1229c	mrp	0
Rv1230c		0
Rv1231c		0
Rv1232c		0
Rv1233c		0
Rv1234		0
Rv1235	lpqY	0
Rv1236	sugA	0
Rv1237	sugB	0
Rv1238	sugC	0
Rv1239c	corA	0
Rv1240	mdh	0
Rv1241		0
Rv1242		0
Rv1243c	PE_PGRS23	0
Rv1244	lpqZ	0
Rv1245c		0
Rv1246c		0
Rv1247c		0
Rv1248c	sucA	0
Rv1249c		0
Rv1250		0
Rv1251c		0
Rv1252c	lprE	0
Rv1253	deaD	0
Rv1254		0
Rv1255c		0
Rv1256c	cyp130	0
Rv1257c		0
Rv1258c		0
Rv1259		0
Rv1260		0
Rv1261c		0
Rv1262c		0
Rv1263	amiB2	0
Rv1264		0
Rv1265		0
Rv1266c	pknH	0
Rv1267c	embR	0
Rv1268c		0
Rv1269c		0
Rv1270c	lprA	0
Rv1271c		0
Rv1272c		0
Rv1273c		0
Rv1274	lprB	0
Rv1275	lprC	0
Rv1276c		0
Rv1277		0
Rv1278		0
Rv1279		0
Rv1280c	oppA	0
Rv1281c	oppD	0
Rv1282c	oppC	0
Rv1283c	oppB	0
Rv1284		0
Rv1285	cysD	0
Rv1286	cysN	0
Rv1287		0
Rv1288		0
Rv1289		0
Rv1290A		0
Rv1290c		0
Rv1291c		0
Rv1292	argS	0
Rv1293	lysA	0
Rv1294	thrA	0
Rv1295	thrC	0
Rv1296	thrB	0
Rv1297	rho	0
Rv1298	rpmE	0
Rv1299	prfA	0
Rv1300	hemK	0
Rv1301		0
Rv1302	rfe	0
Rv1303		0
Rv1304	atpB	0
Rv1305	atpE	0
Rv1306	atpF	0
Rv1307	atpH	0
Rv1308	atpA	0
Rv1309	atpG	0
Rv1310	atpD	0
Rv1311	atpC	0
Rv1312		0
Rv1313c		0
Rv1314c		0
Rv1315	murA	0
Rv1316c	ogt	0
Rv1318c		0
Rv1319c		0
Rv1320c		0
Rv1321		0
Rv1322		0
Rv1322A		0
Rv1323	fadA4	0
Rv1324		0
Rv1325c	PE_PGRS24	0
Rv1326c	glgB	0
Rv1327c	glgE	0
Rv1328	glgP	0
Rv1329c	dinG	0
Rv1330c		0
Rv1331		0
Rv1332		0
Rv1333		0
Rv1334		0
Rv1335		0
Rv1336	cysM	0
Rv1337		0
Rv1338	murI	0
Rv1339		0
Rv1340	rphA	0
Rv1341		0
Rv1342c		0
Rv1343c	lprD	0
Rv1344		0
Rv1345	fadD33	0
Rv1346	fadE14	0
Rv1347c		0
Rv1348		0
Rv1349		0
Rv1350	fabG2	0
Rv1351		0
Rv1353c		0
Rv1356c		0
Rv1357c		0
Rv1361c	PPE19	0
Rv1362c		0
Rv1363c		0
Rv1364c		0
Rv1365c	rsfA	0
Rv1366		0
Rv1367c		0
Rv1369c		0
Rv1370c		0
Rv1372		0
Rv1373		0
Rv1374c		0
Rv1375		0
Rv1376		0
Rv1377c		0
Rv1378c		0
Rv1379	pyrR	0
Rv1380	pyrB	0
Rv1381	pyrC	0
Rv1382		0
Rv1383	carA	0
Rv1384	carB	0
Rv1385	pyrF	0
Rv1388	mihF	0
Rv1389	gmk	0
Rv1390	rpoZ	0
Rv1391	dfp	0
Rv1392	metK	0
Rv1393c		0
Rv1394c	cyp132	0
Rv1395		0
Rv1396c	PE_PGRS25	0
Rv1397c		0
Rv1398c		0
Rv1399c	lipH	0
Rv1400c	lipI	0
Rv1401		0
Rv1402	priA	0
Rv1403c		0
Rv1404		0
Rv1405c		0
Rv1406	fmt	0
Rv1407	fmu	0
Rv1408	rpe	0
Rv1409	ribG	0
Rv1410c		0
Rv1411c	lprG	0
Rv1412	ribC	0
Rv1413		0
Rv1414		0
Rv1415	ribA2	0
Rv1416	ribH	0
Rv1417		0
Rv1418	lprH	0
Rv1419		0
Rv1420	uvrC	0
Rv1421		0
Rv1422		0
Rv1423	whiA	0
Rv1425		0
Rv1426c	lipO	0
Rv1427c	fadD12	0
Rv1428c		0
Rv1429		0
Rv1430	PE16	0
Rv1431		0
Rv1432		0
Rv1433		0
Rv1434		0
Rv1435c		0
Rv1436	gap	0
Rv1437	pgk	0
Rv1438	tpi	0
Rv1439c		0
Rv1440	secG	0
Rv1441c	PE_PGRS26	0
Rv1442	bisC	0
Rv1443c		0
Rv1444c		0
Rv1445c	devB	0
Rv1446c	opcA	0
Rv1447c	zwf2	0
Rv1448c	tal	0
Rv1449c	tkt	0
Rv1450c	PE_PGRS27	0
Rv1451	ctaB	0
Rv1452c	PE_PGRS28	0
Rv1453		0
Rv1454c	qor	0
Rv1455		0
Rv1456c		0
Rv1457c		0
Rv1458c		0
Rv1459c		0
Rv1460		0
Rv1461		0
Rv1462		0
Rv1463		0
Rv1464	csd	0
Rv1465		0
Rv1466		0
Rv1467c	fadE15	0
Rv1468c	PE_PGRS29	0
Rv1471	trxB1	0
Rv1472	echA12	0
Rv1473		0
Rv1473A		0
Rv1474c		0
Rv1475c	acn	0
Rv1476		0
Rv1477		0
Rv1478		0
Rv1479	moxR1	0
Rv1480		0
Rv1481		0
Rv1482c		0
Rv1483	fabG1	0
Rv1484	inhA	0
Rv1485	hemZ	0
Rv1486c		0
Rv1487		0
Rv1488		0
Rv1489		0
Rv1489A		0
Rv1490		0
Rv1491c		0
Rv1492	mutA	0
Rv1493	mutB	0
Rv1494		0
Rv1495		0
Rv1496		0
Rv1497	lipL	0
Rv1498A		0
Rv1498c		0
Rv1499		0
Rv1501		0
Rv1502		0
Rv1507A		0
Rv1507c		0
Rv1508A		0
Rv1508c		0
Rv1509		0
Rv1510		0
Rv1511	gmdA	0
Rv1512	epiA	0
Rv1513		0
Rv1514c		0
Rv1515c		0
Rv1516c		0
Rv1517		0
Rv1518		0
Rv1519		0
Rv1520		0
Rv1525	wbbL2	0
Rv1527c	pks5	0
Rv1528c	papA4	0
Rv1529	fadD24	0
Rv1530	adh	0
Rv1531		0
Rv1532c		0
Rv1533		0
Rv1534		0
Rv1535		0
Rv1536	ileS	0
Rv1537	dinX	0
Rv1538c	ansA	0
Rv1539	lspA	0
Rv1540		0
Rv1541c	lprI	0
Rv1543		0
Rv1545		0
Rv1546		0
Rv1547	dnaE1	0
Rv1548c	PPE21	0
Rv1549	fadD11.1	0
Rv1551	plsB1	0
Rv1553	frdB	0
Rv1554	frdC	0
Rv1555	frdD	0
Rv1557	mmpL6	0
Rv1558		0
Rv1559	ilvA	0
Rv1560		0
Rv1561		0
Rv1563c	treY	0
Rv1564c	treX	0
Rv1565c		0
Rv1566c		0
Rv1567c		0
Rv1568	bioA	0
Rv1569	bioF1	0
Rv1570	bioD	0
Rv1571		0
Rv1572c		0
Rv1573		0
Rv1574		0
Rv1575		0
Rv1576c		0
Rv1577c		0
Rv1578c		0
Rv1579c		0
Rv1580c		0
Rv1581c		0
Rv1582c		0
Rv1583c		0
Rv1584c		0
Rv1585c		0
Rv1586c		0
Rv1587c		0
Rv1588c		0
Rv1589	bioB	0
Rv1590		0
Rv1591		0
Rv1592c		0
Rv1593c		0
Rv1594	nadA	0
Rv1595	nadB	0
Rv1596	nadC	0
Rv1597		0
Rv1598c		0
Rv1599	hisD	0
Rv1600	hisC1	0
Rv1601	hisB	0
Rv1602	hisH	0
Rv1603	hisA	0
Rv1604	impA	0
Rv1605	hisF	0
Rv1606	hisI	0
Rv1607	chaA	0
Rv1608c	bcpB	0
Rv1609	trpE	0
Rv1610		0
Rv1611	trpC	0
Rv1612	trpB	0
Rv1613	trpA	0
Rv1614	lgt	0
Rv1615		0
Rv1616		0
Rv1617	pykA	0
Rv1618	tesB1	0
Rv1619		0
Rv1620c	cydC	0
Rv1621c	cydD	0
Rv1622c	cydB	0
Rv1623c	cydA	0
Rv1626		0
Rv1627c		0
Rv1628c		0
Rv1629	polA	0
Rv1630	rpsA	0
Rv1631	coaE	0
Rv1632c		0
Rv1633	uvrB	0
Rv1634		0
Rv1635c		0
Rv1636	TB15.3	0
Rv1637c		0
Rv1638	uvrA	0
Rv1638A		0
Rv1639c		0
Rv1641	infC	0
Rv1642	rpmI	0
Rv1643	rplT	0
Rv1644	tsnR	0
Rv1646	PE17	0
Rv1647		0
Rv1648		0
Rv1649	pheS	0
Rv1650	pheT	0
Rv1651c	PE_PGRS30	0
Rv1652	argC	0
Rv1653	argJ	0
Rv1654	argB	0
Rv1655	argD	0
Rv1656	argF	0
Rv1657	argR	0
Rv1658	argG	0
Rv1659	argH	0
Rv1660	pks10	0
Rv1661	pks7	0
Rv1662	pks8	0
Rv1663	pks17	0
Rv1665	pks11	0
Rv1667c		0
Rv1668c		0
Rv1670		0
Rv1671		0
Rv1672c		0
Rv1673c		0
Rv1674c		0
Rv1677	dsbF	0
Rv1678		0
Rv1679	fadE16	0
Rv1681	moeX	0
Rv1683		0
Rv1684		0
Rv1685c		0
Rv1687c		0
Rv1688	mpg	0
Rv1689	tyrS	0
Rv1690	lprJ	0
Rv1691		0
Rv1692		0
Rv1693		0
Rv1694	tlyA	0
Rv1695	ppnK	0
Rv1696	recN	0
Rv1697		0
Rv1698		0
Rv1699	pyrG	0
Rv1700		0
Rv1701		0
Rv1703c		0
Rv1704c	cycA	0
Rv1705c	PPE22	0
Rv1706A		0
Rv1706c	PPE23	0
Rv1707		0
Rv1708		0
Rv1709		0
Rv1710		0
Rv1711		0
Rv1712	cmk	0
Rv1713	engA	0
Rv1714		0
Rv1715	fadB3	0
Rv1716		0
Rv1717		0
Rv1718		0
Rv1719		0
Rv1721c		0
Rv1722		0
Rv1725c		0
Rv1726		0
Rv1729c		0
Rv1731	gabD2	0
Rv1732c		0
Rv1734c		0
Rv1735c		0
Rv1736c	narX	0
Rv1737c	narK2	0
Rv1738		0
Rv1739c		0
Rv1741		0
Rv1742		0
Rv1743	pknE	0
Rv1744c		0
Rv1745c	idi	0
Rv1746	pknF	0
Rv1747		0
Rv1748		0
Rv1749c		0
Rv1750c	fadD1	0
[truncated: 2,000 more rows]

## Sheet: Table S3_IS6110_per_lineage
Table S3: number of isolates found with intragenic IS6110 elements in the top10 genes according to Mtb lineage.
		Total number of isolates	mmpS1_Rv0403c	Rv3113	Rv3128c	idsB_Rv3383c	Rv1371	Rv0963c	Rv1754c	Rv2016	ctpD_Rv1469	mmpL12_Rv1522c
lineage1	Indo-Oceanic	285			1		1
lineage2	East-Asian	1564	6		395 (25%)	412 (26%)	447 (28%)		4	409 (26%)	374 (24%)	14
lineage3	East-African-Indian	218	1		16		3					2
lineage4	Euro-American	3978	151	4	98	64	17	6	56	3	0	17
lineage4.1		1231	667 (54%)	2	9	2	3	429 (35%)	377 (31%)			320 (26%)
lineage4.2		209					3					8
lineage4.3		1771	146	767 (43%)	76	58	10	4	54	3
lineage4.4		180	1				1					8
lineage4.5		18	1			1			1
lineage4.6		67	1		1
lineage4.7		49						1
lineage4.8		404	2	2	12	3		1	1			1
lineage4.9		49
lineage5	West-African	5						2
lineage6	West-African	26
lineage7	Ethiopia	5
lineageBOV		124
lineageBOV_AFRI		140

## Sheet: Table S4_IS6110_per strain
Table S4: List of the number of intragenic IS6110 insertions found per clinical strain
Strains	number of intragenic IS6110 insertions	lineages
Mycobacterium tuberculosis strain 00-R0434	13	2
Mycobacterium tuberculosis strain 662	11	2
Mycobacterium tuberculosis strain 99-R855	10	2
Mycobacterium tuberculosis KT-0035	9	2
Mycobacterium tuberculosis strain 00-R0025	9	2
Mycobacterium tuberculosis strain 01-R0774	9	2
Mycobacterium tuberculosis strain 02-R0014	9	2
Mycobacterium tuberculosis strain I0000039-3	9	2
Mycobacterium tuberculosis strain I0001112-7	9	2
Mycobacterium tuberculosis strain I0003598-5	9	2
Mycobacterium tuberculosis strain I0003813-8	9	2
Mycobacterium tuberculosis strain I0004527-3	9	2
Mycobacterium tuberculosis strain M0003095-8	9	2
Mycobacterium tuberculosis strain M0014042-7	9	2
Mycobacterium tuberculosis strain M0015476-6	9	2
Mycobacterium tuberculosis strain M0026064-7	9	4.1
Mycobacterium tuberculosis TB_RSA166	9	2
Mycobacterium tuberculosis TKK_03_0025	9	2
Mycobacterium tuberculosis TKK_03_0040	9	2
Mycobacterium tuberculosis TKK-01-0092	9	2
Mycobacterium tuberculosis UT0071	9	3
Mycobacterium tuberculosis BTB04-158	8	2
Mycobacterium tuberculosis BTB07-170	8	2
Mycobacterium tuberculosis BTB09-091	8	2
Mycobacterium tuberculosis BTB10-277	8	3
Mycobacterium tuberculosis CCDC5079	8	2
Mycobacterium tuberculosis KT-0008	8	2
Mycobacterium tuberculosis OFXR-17	8	2
Mycobacterium tuberculosis OFXR-8	8	2
Mycobacterium tuberculosis OFXR-9	8	2
Mycobacterium tuberculosis strain 00-R0086	8	2
Mycobacterium tuberculosis strain 00-R1244	8	2
Mycobacterium tuberculosis strain 01-R0612	8	2
Mycobacterium tuberculosis strain 02-R0109	8	2
Mycobacterium tuberculosis strain 02-R0816	8	2
Mycobacterium tuberculosis strain 02-R1641	8	2
Mycobacterium tuberculosis strain 02-R1721	8	2
Mycobacterium tuberculosis strain 02-R1825	8	2
Mycobacterium tuberculosis strain 04-R0265	8	2
Mycobacterium tuberculosis strain 1458	8	2
Mycobacterium tuberculosis strain 98-R380	8	2
Mycobacterium tuberculosis strain C0003200-4	8	2
Mycobacterium tuberculosis strain I0000406-4	8	2
Mycobacterium tuberculosis strain I0001404-8	8	2
Mycobacterium tuberculosis strain I0002560-6	8	2
Mycobacterium tuberculosis strain I0002973-1	8	2
Mycobacterium tuberculosis strain I0003120-8	8	2
Mycobacterium tuberculosis strain I0004913-5	8	2
Mycobacterium tuberculosis strain I0005643-7	8	2
Mycobacterium tuberculosis strain M0001054-7	8	2
Mycobacterium tuberculosis strain M0001971-2	8	2
Mycobacterium tuberculosis strain M0002109-8	8	2
Mycobacterium tuberculosis strain M0004866-1	8	2
Mycobacterium tuberculosis strain M0005320-8	8	2
Mycobacterium tuberculosis strain M0005399-2	8	2
Mycobacterium tuberculosis strain M0006159-9	8	2
Mycobacterium tuberculosis strain M0006585-5	8	2
Mycobacterium tuberculosis strain M0006885-9	8	2
Mycobacterium tuberculosis strain M0007127-5	8	2
Mycobacterium tuberculosis strain M0007297-6	8	2
Mycobacterium tuberculosis strain M0007918-7	8	2
Mycobacterium tuberculosis strain M0009700-7	8	2
Mycobacterium tuberculosis strain M0011568-4	8	2
Mycobacterium tuberculosis strain M0016233-0	8	2
Mycobacterium tuberculosis strain M0016763-6	8	2
Mycobacterium tuberculosis strain M0017337-8	8	2
Mycobacterium tuberculosis strain M0018123-1	8	2
Mycobacterium tuberculosis strain M0023109-3	8	4.1
Mycobacterium tuberculosis strain M0025055-6	8	4.1
Mycobacterium tuberculosis strain M0025613-2	8	2
Mycobacterium tuberculosis strain M0026161-1	8	2
Mycobacterium tuberculosis strain TCDC11	8	2
Mycobacterium tuberculosis SUMu005	8	4.4
Mycobacterium tuberculosis TKK_03_0028	8	2
Mycobacterium tuberculosis TKK_03_0058	8	2
Mycobacterium tuberculosis TKK-01-0008	8	2
Mycobacterium tuberculosis XTB13-082	8	2
Mycobacterium tuberculosis XTB13-083	8	2
Mycobacterium tuberculosis XTB13-088	8	2
Mycobacterium tuberculosis XTB13-093	8	2
Mycobacterium tuberculosis XTB13-111	8	2
Mycobacterium tuberculosis XTB13-113	8	2
Mycobacterium tuberculosis XTB13-114	8	2
Mycobacterium tuberculosis XTB13-120	8	2
Mycobacterium tuberculosis XTB13-134	8	2
Mycobacterium tuberculosis XTB13-141	8	2
Mycobacterium tuberculosis XTB13-143	8	2
Mycobacterium tuberculosis XTB13-153	8	2
Mycobacterium tuberculosis XTB13-154	8	2
Mycobacterium tuberculosis XTB13-180	8	2
Mycobacterium tuberculosis XTB13-205	8	2
Mycobacterium tuberculosis XTB13-219	8	2
Mycobacterium tuberculosis XTB13-232	8	2
Mycobacterium tuberculosis XTB13-251	8	2
Mycobacterium tuberculosis 7199-99 complete	7	4.1
Mycobacterium tuberculosis BTB04-011	7	2
Mycobacterium tuberculosis BTB07-354	7	3
Mycobacterium tuberculosis BTB08-043	7	3
Mycobacterium tuberculosis BTB09-058	7	2
Mycobacterium tuberculosis BTB09-085	7	2
Mycobacterium tuberculosis BTB09-157	7	2
Mycobacterium tuberculosis BTB12-001	7	2
Mycobacterium tuberculosis BTB12-294	7	3
Mycobacterium tuberculosis BTB12-314	7	2
Mycobacterium tuberculosis KT-0033	7	2
Mycobacterium tuberculosis KT-0051	7	2
Mycobacterium tuberculosis KT-0079	7	3
Mycobacterium tuberculosis KT-0089	7	4.5
Mycobacterium tuberculosis M1700	7	2
Mycobacterium tuberculosis MAL010108	7	4.1
Mycobacterium tuberculosis OFXR-26	7	2
Mycobacterium tuberculosis OFXR-30	7	2
Mycobacterium tuberculosis PanR0606	7	2
Mycobacterium tuberculosis strain 01-R1321	7	2
Mycobacterium tuberculosis strain 01-R1505	7	2
Mycobacterium tuberculosis strain 01-R1559	7	2
Mycobacterium tuberculosis strain 02-R0244	7	4.3
Mycobacterium tuberculosis strain 02-R0850	7	2
Mycobacterium tuberculosis strain 02-R1491	7	4.1
Mycobacterium tuberculosis strain 02-R1686	7	2
Mycobacterium tuberculosis strain 02-R1752	7	2
Mycobacterium tuberculosis strain 03-R0106	7	4.3
Mycobacterium tuberculosis strain 03-R0276	7	2
Mycobacterium tuberculosis strain 03-R0419	7	4.3
Mycobacterium tuberculosis strain 05-13057	7	2
Mycobacterium tuberculosis strain 631	7	2
Mycobacterium tuberculosis strain C0002887-9	7	2
Mycobacterium tuberculosis strain FDAARGOS_750	7	3
Mycobacterium tuberculosis strain I0000137-5	7	2
Mycobacterium tuberculosis strain I0000362-9	7	4.3
Mycobacterium tuberculosis strain I0002145-6	7	4.3
Mycobacterium tuberculosis strain I0002341-1	7	2
Mycobacterium tuberculosis strain I0002742-0	7	2
Mycobacterium tuberculosis strain I0002881-6	7	4.1
Mycobacterium tuberculosis strain I0003060-6	7	2
Mycobacterium tuberculosis strain I0003630-6	7	2
Mycobacterium tuberculosis strain I0003780-9	7	4.3
Mycobacterium tuberculosis strain I0003905-2	7	2
Mycobacterium tuberculosis strain I0003933-4	7	2
Mycobacterium tuberculosis strain I0003998-7	7	4.3
Mycobacterium tuberculosis strain I0004083-7	7	2
Mycobacterium tuberculosis strain M0000639-6	7	4.1
Mycobacterium tuberculosis strain M0000670-1B	7	2
Mycobacterium tuberculosis strain M0001414-3	7	2
Mycobacterium tuberculosis strain M0003162-6	7	2
Mycobacterium tuberculosis strain M0003726-8	7	2
Mycobacterium tuberculosis strain M0003941-3	7	2
Mycobacterium tuberculosis strain M0005012-1	7	2
Mycobacterium tuberculosis strain M0007932-8B	7	2
Mycobacterium tuberculosis strain M0008101-9	7	2
Mycobacterium tuberculosis strain M0009650-4	7	2
Mycobacterium tuberculosis strain M0013555-9	7	4.3
Mycobacterium tuberculosis strain M0014910-5	7	4.3
Mycobacterium tuberculosis strain M0015302-4	7	2
Mycobacterium tuberculosis strain M0016067-2	7	2
Mycobacterium tuberculosis strain M0017972-2	7	2
Mycobacterium tuberculosis strain M0018360-9	7	2
Mycobacterium tuberculosis strain M0018727-9	7	2
Mycobacterium tuberculosis strain M0018883-0	7	2
Mycobacterium tuberculosis strain M0018999-4	7	4.3
Mycobacterium tuberculosis strain M0020932-1	7	4.3
Mycobacterium tuberculosis strain M0021037-8	7	2
Mycobacterium tuberculosis strain M0021400-8	7	2
Mycobacterium tuberculosis strain M0022075-7	7	2
Mycobacterium tuberculosis strain M0023071-5	7	2
Mycobacterium tuberculosis strain M0023719-9	7	2
Mycobacterium tuberculosis strain M0025084-6	7	2
Mycobacterium tuberculosis strain M0025110-9	7	2
Mycobacterium tuberculosis strain M0025152-1	7	2
Mycobacterium tuberculosis strain M0025711-4	7	4.3
Mycobacterium tuberculosis strain M0025958-1	7	2
Mycobacterium tuberculosis strain RUS_B0	7	2
Mycobacterium tuberculosis strain tahitimassiliensis MT43	7	4.1
Mycobacterium tuberculosis SUMu002	7	4.4
Mycobacterium tuberculosis T67	7	2
Mycobacterium tuberculosis TB_RSA118	7	2
Mycobacterium tuberculosis TB_RSA119	7	2
Mycobacterium tuberculosis TB_RSA120	7	2
Mycobacterium tuberculosis TB_RSA175	7	2
Mycobacterium tuberculosis TB_RSA76	7	3
Mycobacterium tuberculosis TB_RSA86	7	2
Mycobacterium tuberculosis TB_RSA90	7	3
Mycobacterium tuberculosis TB_RSA98	7	3
Mycobacterium tuberculosis TB_RSA99	7	3
Mycobacterium tuberculosis TKK_02_0001	7	2
Mycobacterium tuberculosis TKK_02_0010	7	2
Mycobacterium tuberculosis TKK_02_0011	7	2
Mycobacterium tuberculosis TKK_02_0046	7	2
Mycobacterium tuberculosis TKK_02_0070	7	2
Mycobacterium tuberculosis TKK_02_0080	7	2
Mycobacterium tuberculosis TKK_03_0012	7	2
Mycobacterium tuberculosis TKK_03_0027	7	2
Mycobacterium tuberculosis TKK_03_0031	7	2
Mycobacterium tuberculosis TKK_03_0039	7	2
Mycobacterium tuberculosis TKK_03_0043	7	2
Mycobacterium tuberculosis TKK_03_0045	7	2
Mycobacterium tuberculosis TKK_03_0065	7	2
Mycobacterium tuberculosis TKK_03_0072	7	2
Mycobacterium tuberculosis TKK_03_0075	7	2
Mycobacterium tuberculosis TKK_03_0078	7	2
Mycobacterium tuberculosis TKK_03_0109	7	2
Mycobacterium tuberculosis TKK_03_0111	7	2
Mycobacterium tuberculosis TKK_03_0112	7	2
Mycobacterium tuberculosis TKK_03_0114	7	2
Mycobacterium tuberculosis TKK_03_0118	7	2
Mycobacterium tuberculosis TKK_03_0154	7	2
Mycobacterium tuberculosis TKK_03_0156	7	2
Mycobacterium tuberculosis TKK_03_0160	7	2
Mycobacterium tuberculosis TKK_04_0001	7	2
Mycobacterium tuberculosis TKK_04_0014	7	2
Mycobacterium tuberculosis TKK_04_0017	7	2
Mycobacterium tuberculosis TKK_04_0021	7	4.4
Mycobacterium tuberculosis TKK_04_0033	7	2
Mycobacterium tuberculosis TKK_04_0084	7	2
Mycobacterium tuberculosis TKK_04_0086	7	2
Mycobacterium tuberculosis TKK_04_0126	7	2
Mycobacterium tuberculosis TKK-01-0018	7	3
Mycobacterium tuberculosis TKK-01-0043	7	2
Mycobacterium tuberculosis TKK-01-0078	7	2
Mycobacterium tuberculosis TKK-01-0082	7	2
Mycobacterium tuberculosis UM 1072388579	7	2
Mycobacterium tuberculosis UT0094	7	4.6
Mycobacterium tuberculosis W-148	7	2
Mycobacterium tuberculosis X122	7	2
Mycobacterium tuberculosis XTB13-081	7	2
Mycobacterium tuberculosis XTB13-084	7	2
Mycobacterium tuberculosis XTB13-094	7	2
Mycobacterium tuberculosis XTB13-095	7	2
Mycobacterium tuberculosis XTB13-097	7	2
Mycobacterium tuberculosis XTB13-098	7	2
Mycobacterium tuberculosis XTB13-102	7	2
Mycobacterium tuberculosis XTB13-110	7	2
Mycobacterium tuberculosis XTB13-117	7	2
Mycobacterium tuberculosis XTB13-122	7	2
Mycobacterium tuberculosis XTB13-124	7	2
Mycobacterium tuberculosis XTB13-127	7	2
Mycobacterium tuberculosis XTB13-131	7	2
Mycobacterium tuberculosis XTB13-133	7	2
Mycobacterium tuberculosis XTB13-136	7	2
Mycobacterium tuberculosis XTB13-140	7	2
Mycobacterium tuberculosis XTB13-142	7	2
Mycobacterium tuberculosis XTB13-145	7	2
Mycobacterium tuberculosis XTB13-146	7	2
Mycobacterium tuberculosis XTB13-147	7	2
Mycobacterium tuberculosis XTB13-150	7	2
Mycobacterium tuberculosis XTB13-155	7	2
Mycobacterium tuberculosis XTB13-162	7	2
Mycobacterium tuberculosis XTB13-165	7	2
Mycobacterium tuberculosis XTB13-175	7	2
Mycobacterium tuberculosis XTB13-182	7	2
Mycobacterium tuberculosis XTB13-203	7	2
Mycobacterium tuberculosis XTB13-210	7	2
Mycobacterium tuberculosis XTB13-213	7	2
Mycobacterium tuberculosis XTB13-229	7	2
Mycobacterium tuberculosis XTB13-235	7	2
Mycobacterium tuberculosis XTB13-241	7	2
Mycobacterium tuberculosis 49-02 complete	6	2
Mycobacterium tuberculosis BT2	6	2
Mycobacterium tuberculosis BTB03-142	6	2
Mycobacterium tuberculosis BTB04-416	6	2
Mycobacterium tuberculosis BTB05-001	6	3
Mycobacterium tuberculosis BTB06-340	6	2
Mycobacterium tuberculosis BTB07-123	6	4.3
Mycobacterium tuberculosis BTB07-323	6	2
Mycobacterium tuberculosis BTB07-324	6	2
Mycobacterium tuberculosis BTB07-327	6	3
Mycobacterium tuberculosis BTB08-093	6	2
Mycobacterium tuberculosis BTB08-183	6	2
Mycobacterium tuberculosis BTB09-086	6	2
Mycobacterium tuberculosis BTB09-184	6	2
Mycobacterium tuberculosis BTB10-097	6	2
Mycobacterium tuberculosis BTB10-357	6	2
Mycobacterium tuberculosis BTB11-299	6	2
Mycobacterium tuberculosis BTB12-002	6	2
Mycobacterium tuberculosis BTB12-094	6	2
Mycobacterium tuberculosis BTB13-063	6	2
Mycobacterium tuberculosis BTB13-156	6	3
Mycobacterium tuberculosis HKBS1	6	2
Mycobacterium tuberculosis HN878	6	2
Mycobacterium tuberculosis KT-0083	6	4.4
Mycobacterium tuberculosis M1309	6	3
Mycobacterium tuberculosis M1545	6	3
Mycobacterium tuberculosis NRITLD38	6	2
Mycobacterium tuberculosis OFXR-10	6	2
Mycobacterium tuberculosis OFXR-15	6	2
Mycobacterium tuberculosis OFXR-19	6	4.6
Mycobacterium tuberculosis str. Erdman = ATCC 35801 DNA	6	4.1
Mycobacterium tuberculosis strain 00-R0308	6	4.3
Mycobacterium tuberculosis strain 00-R1688	6	2
Mycobacterium tuberculosis strain 01-R0149	6	4.3
Mycobacterium tuberculosis strain 01-R0420	6	4.3
Mycobacterium tuberculosis strain 01-R0904	6	4.3
Mycobacterium tuberculosis strain 01-R0919	6	4.1
Mycobacterium tuberculosis strain 01-R1018	6	4.3
Mycobacterium tuberculosis strain 01-R1022	6	2
Mycobacterium tuberculosis strain 01-R1235	6	4.3
Mycobacterium tuberculosis strain 01-R1613	6	4.1
Mycobacterium tuberculosis strain 01-R1622	6	2
Mycobacterium tuberculosis strain 02-R0356	6	4.1
Mycobacterium tuberculosis strain 02-R0898	6	2
Mycobacterium tuberculosis strain 02-R0947	6	4.1
Mycobacterium tuberculosis strain 02-R0951	6	4.1
Mycobacterium tuberculosis strain 02-R0969	6	4.3
Mycobacterium tuberculosis strain 02-R1044	6	4.3
Mycobacterium tuberculosis strain 02-R1150	6	2
Mycobacterium tuberculosis strain 02-R1742	6	2
Mycobacterium tuberculosis strain 02-R1850	6	4.1
Mycobacterium tuberculosis strain 03-04003	6	4.1
Mycobacterium tuberculosis strain 03-R0131	6	2
Mycobacterium tuberculosis strain 03-R0303	6	4.1
Mycobacterium tuberculosis strain 03-R0717	6	4.3
Mycobacterium tuberculosis strain 04-R0275	6	4.1
Mycobacterium tuberculosis strain 04-R0794	6	4.3
Mycobacterium tuberculosis strain 632	6	2
Mycobacterium tuberculosis strain 97-20987	6	2
Mycobacterium tuberculosis strain 97-R590	6	2
Mycobacterium tuberculosis strain 98-R133	6	2
Mycobacterium tuberculosis strain 98-R660	6	4.3
Mycobacterium tuberculosis strain 99-02025	6	4.3
Mycobacterium tuberculosis strain 99-02031	6	4.3
Mycobacterium tuberculosis strain 99-10364	6	4.3
Mycobacterium tuberculosis strain 99-R455	6	2
Mycobacterium tuberculosis strain 99-R887	6	4.3
Mycobacterium tuberculosis strain 99-R892	6	2
Mycobacterium tuberculosis strain Beijing-like/1104	6	2
Mycobacterium tuberculosis strain Beijing-like/35049	6	2
Mycobacterium tuberculosis strain Beijing-like/38774	6	2
Mycobacterium tuberculosis strain Beijing-like/50148	6	2
Mycobacterium tuberculosis strain Beijing/391	6	2
Mycobacterium tuberculosis strain H54	6	2
Mycobacterium tuberculosis strain H83	6	4.1
Mycobacterium tuberculosis strain I0000010-4	6	4.1
Mycobacterium tuberculosis strain I0000203-5	6	4.3
Mycobacterium tuberculosis strain I0000221-7	6	4.3
Mycobacterium tuberculosis strain I0000492-4	6	4.3
Mycobacterium tuberculosis strain I0000559-0	6	4.1
Mycobacterium tuberculosis strain I0000596-2	6	2
Mycobacterium tuberculosis strain I0000671-3	6	4.1
Mycobacterium tuberculosis strain I0000698-6	6	4.1
Mycobacterium tuberculosis strain I0001033-5	6	4.1
Mycobacterium tuberculosis strain I0001119-2	6	4.1
Mycobacterium tuberculosis strain I0001323-0	6	4.1
Mycobacterium tuberculosis strain I0001443-6	6	4.3
Mycobacterium tuberculosis strain I0001460-0	6	4.1
Mycobacterium tuberculosis strain I0001945-0	6	4.3
Mycobacterium tuberculosis strain I0002176-1	6	4.3
Mycobacterium tuberculosis strain I0002269-4	6	4.3
Mycobacterium tuberculosis strain I0002681-0	6	4.1
Mycobacterium tuberculosis strain I0002848-5	6	4.3
Mycobacterium tuberculosis strain I0003154-7	6	4.3
Mycobacterium tuberculosis strain I0003179-4	6	4.1
Mycobacterium tuberculosis strain I0003401-2	6	4.3
Mycobacterium tuberculosis strain I0003569-6	6	2
Mycobacterium tuberculosis strain I0003844-3	6	4.3
Mycobacterium tuberculosis strain I0003889-8	6	4.4
Mycobacterium tuberculosis strain I0004144-7	6	4.1
Mycobacterium tuberculosis strain I0004265-0	6	4.1
Mycobacterium tuberculosis strain I0004542-2	6	4.3
Mycobacterium tuberculosis strain I0005247-7	6	4.3
Mycobacterium tuberculosis strain I0005429-1	6	4.3
Mycobacterium tuberculosis strain I0005682-5	6	4.3
Mycobacterium tuberculosis strain M0000786-5	6	4.3
Mycobacterium tuberculosis strain M0001671-8	6	2
Mycobacterium tuberculosis strain M0001711-2	6	4.3
Mycobacterium tuberculosis strain M0001981-1	6	2
Mycobacterium tuberculosis strain M0002270-8	6	2
Mycobacterium tuberculosis strain M0002509-9	6	2
Mycobacterium tuberculosis strain M0002570-1	6	4.1
Mycobacterium tuberculosis strain M0003211-1	6	4.3
Mycobacterium tuberculosis strain M0003665-8	6	4.1
Mycobacterium tuberculosis strain M0003953-8	6	4.3
Mycobacterium tuberculosis strain M0004513-9	6	4.3
Mycobacterium tuberculosis strain M0005146-7	6	4.1
Mycobacterium tuberculosis strain M0005163-2	6	2
Mycobacterium tuberculosis strain M0005949-4	6	4.3
Mycobacterium tuberculosis strain M0006055-9	6	2
Mycobacterium tuberculosis strain M0006384-3	6	4.3
Mycobacterium tuberculosis strain M0006459-3	6	2
Mycobacterium tuberculosis strain M0007108-5	6	2
Mycobacterium tuberculosis strain M0007667-0	6	4.3
Mycobacterium tuberculosis strain M0008635-6	6	2
Mycobacterium tuberculosis strain M0008872-5	6	2
Mycobacterium tuberculosis strain M0009699-1	6	4.3
Mycobacterium tuberculosis strain M0010326-8	6	4.3
Mycobacterium tuberculosis strain M0010894-5	6	4.3
Mycobacterium tuberculosis strain M0010953-9	6	4.1
Mycobacterium tuberculosis strain M0011025-5	6	2
Mycobacterium tuberculosis strain M0011198-0	6	4.3
Mycobacterium tuberculosis strain M0011773-0	6	2
Mycobacterium tuberculosis strain M0013247-3	6	4.1
Mycobacterium tuberculosis strain M0014243-1	6	4.3
Mycobacterium tuberculosis strain M0014260-5	6	2
Mycobacterium tuberculosis strain M0014848-7	6	4.1
Mycobacterium tuberculosis strain M0015115-0	6	4.3
Mycobacterium tuberculosis strain M0015507-8	6	4.4
Mycobacterium tuberculosis strain M0016575-4	6	2
Mycobacterium tuberculosis strain M0017244-6	6	4.3
Mycobacterium tuberculosis strain M0017269-3	6	4.1
Mycobacterium tuberculosis strain M0017764-3	6	2
Mycobacterium tuberculosis strain M0018065-4	6	2
Mycobacterium tuberculosis strain M0018124-9B	6	2
Mycobacterium tuberculosis strain M0018684-2	6	4.3
Mycobacterium tuberculosis strain M0018772-5	6	2
Mycobacterium tuberculosis strain M0020022-1	6	4.1
Mycobacterium tuberculosis strain M0020077-5	6	2
Mycobacterium tuberculosis strain M0020865-3	6	2
Mycobacterium tuberculosis strain M0021365-3	6	2
Mycobacterium tuberculosis strain M0022506-1	6	2
Mycobacterium tuberculosis strain M0022516-0	6	2
Mycobacterium tuberculosis strain M0022539-2	6	2
Mycobacterium tuberculosis strain M0023782-7	6	2
Mycobacterium tuberculosis strain M0025562-1	6	2
Mycobacterium tuberculosis strain M0025861-7	6	4.3
Mycobacterium tuberculosis strain M0026039-9	6	2
Mycobacterium tuberculosis strain MAL010119	6	2
Mycobacterium tuberculosis strain MT-0080	6	4.1
Mycobacterium tuberculosis strain P7739	6	4.1
Mycobacterium tuberculosis strain SCAID 252.0	6	2
Mycobacterium tuberculosis strain TB282	6	2
Mycobacterium tuberculosis strain TCDC10	6	2
Mycobacterium tuberculosis strain W06	6	2
Mycobacterium tuberculosis strain WC059	6	2
Mycobacterium tuberculosis strain WC078	6	2
Mycobacterium tuberculosis TB_RSA01	6	2
Mycobacterium tuberculosis TB_RSA102	6	4.4
Mycobacterium tuberculosis TB_RSA103	6	4.4
Mycobacterium tuberculosis TB_RSA106	6	4.4
Mycobacterium tuberculosis TB_RSA107	6	4.4
Mycobacterium tuberculosis TB_RSA110	6	4.4
Mycobacterium tuberculosis TB_RSA111	6	4.4
Mycobacterium tuberculosis TB_RSA122	6	4.4
Mycobacterium tuberculosis TB_RSA123	6	4.4
Mycobacterium tuberculosis TB_RSA124	6	4.4
Mycobacterium tuberculosis TB_RSA145	6	4.4
Mycobacterium tuberculosis TB_RSA149	6	3
Mycobacterium tuberculosis TB_RSA150	6	3
Mycobacterium tuberculosis TB_RSA165	6	2
Mycobacterium tuberculosis TB_RSA25	6	4.4
Mycobacterium tuberculosis TB_RSA32	6	2
Mycobacterium tuberculosis TB_RSA37	6	2
Mycobacterium tuberculosis TB_RSA60	6	2
Mycobacterium tuberculosis TB_RSA61	6	4.4
Mycobacterium tuberculosis TB_RSA66	6	4.4
Mycobacterium tuberculosis TB_RSA77	6	4.4
Mycobacterium tuberculosis TB_RSA78	6	4.4
Mycobacterium tuberculosis TB_RSA85	6	2
Mycobacterium tuberculosis TB_RSA97	6	2
Mycobacterium tuberculosis TKK_02_0062	6	3
Mycobacterium tuberculosis TKK_02_0063	6	2
Mycobacterium tuberculosis TKK_02_0066	6	4.4
Mycobacterium tuberculosis TKK_02_0067	6	4.4
Mycobacterium tuberculosis TKK_02_0074	6	4.4
Mycobacterium tuberculosis TKK_03_0037	6	3
Mycobacterium tuberculosis TKK_03_0090	6	2
Mycobacterium tuberculosis TKK_03_0100	6	2
Mycobacterium tuberculosis TKK_04_0006	6	2
Mycobacterium tuberculosis TKK_04_0008	6	4.4
Mycobacterium tuberculosis TKK_04_0018	6	2
Mycobacterium tuberculosis TKK_04_0036	6	4.4
Mycobacterium tuberculosis TKK_04_0042	6	4.4
Mycobacterium tuberculosis TKK_04_0045	6	4.4
Mycobacterium tuberculosis TKK_04_0046	6	4.4
Mycobacterium tuberculosis TKK_04_0054	6	2
Mycobacterium tuberculosis TKK-01-0024	6	2
Mycobacterium tuberculosis TKK-01-0094	6	2
Mycobacterium tuberculosis UT0001	6	2
Mycobacterium tuberculosis UT0050	6	2
Mycobacterium tuberculosis variant bovis strain Mb3601	6	BOV/BOV_AFRI
Mycobacterium tuberculosis XTB13-092	6	2
Mycobacterium tuberculosis XTB13-105	6	2
Mycobacterium tuberculosis XTB13-108	6	2
Mycobacterium tuberculosis XTB13-112	6	2
Mycobacterium tuberculosis XTB13-116	6	2
Mycobacterium tuberculosis XTB13-126	6	2
Mycobacterium tuberculosis XTB13-144	6	4.3
Mycobacterium tuberculosis XTB13-156	6	2
Mycobacterium tuberculosis XTB13-168	6	2
Mycobacterium tuberculosis XTB13-179	6	2
Mycobacterium tuberculosis XTB13-186	6	2
Mycobacterium tuberculosis XTB13-191	6	2
Mycobacterium tuberculosis XTB13-194	6	2
Mycobacterium tuberculosis XTB13-195	6	2
Mycobacterium tuberculosis XTB13-196	6	2
Mycobacterium tuberculosis XTB13-197	6	2
Mycobacterium tuberculosis XTB13-200	6	2
Mycobacterium tuberculosis XTB13-206	6	2
Mycobacterium tuberculosis XTB13-208	6	2
Mycobacterium tuberculosis XTB13-217	6	2
Mycobacterium tuberculosis XTB13-231	6	2
Mycobacterium tuberculosis XTB13-238	6	2
Mycobacterium tuberculosis XTB13-242	6	2
Mycobacterium tuberculosis XTB13-245	6	2
Mycobacterium tuberculosis XTB13-252	6	2
Mycobacterium tuberculosis XTB13-256	6	2
Mycobacterium tuberculosis XTB13-262	6	2
Mycobacterium tuberculosis XTB13-265	6	2
Mycobacterium tuberculosis XTB13-290	6	2
Mycobacterium tuberculosis BTB03-143	5	2
Mycobacterium tuberculosis BTB05-371	5	4.1
Mycobacterium tuberculosis BTB06-467	5	3
Mycobacterium tuberculosis BTB10-257	5	2
Mycobacterium tuberculosis BTB10-258	5	2
Mycobacterium tuberculosis BTB10-472	5	2
Mycobacterium tuberculosis BTB11-027	5	2
Mycobacterium tuberculosis BTB11-139	5	2
Mycobacterium tuberculosis BTB11-300	5	2
Mycobacterium tuberculosis BTB11-343	5	4.6
Mycobacterium tuberculosis BTB12-211	5	2
Mycobacterium tuberculosis BTB12-305	5	2
Mycobacterium tuberculosis BTB12-313	5	3
Mycobacterium tuberculosis BTB12-449	5	2
Mycobacterium tuberculosis BTB13-089	5	2
Mycobacterium tuberculosis BTB13-276	5	2
Mycobacterium tuberculosis KT-0003	5	2
Mycobacterium tuberculosis KT-0007	5	2
Mycobacterium tuberculosis KT-0017	5	2
Mycobacterium tuberculosis KT-0057	5	2
Mycobacterium tuberculosis KT-0063	5	2
Mycobacterium tuberculosis KT-0075	5	2
Mycobacterium tuberculosis KT-0077	5	2
Mycobacterium tuberculosis KT-0109	5	2
Mycobacterium tuberculosis M1270	5	3
Mycobacterium tuberculosis M1393	5	3
Mycobacterium tuberculosis M1488	5	3
Mycobacterium tuberculosis MAL020146	5	4.1
Mycobacterium tuberculosis MAL020179	5
Mycobacterium tuberculosis NRITLD37	5	2
Mycobacterium tuberculosis NRITLD47	5	2
Mycobacterium tuberculosis NRITLD59	5	2
Mycobacterium tuberculosis OFXR-11	5	2
Mycobacterium tuberculosis OFXR-16	5	2
Mycobacterium tuberculosis OFXR-21	5	4.1
Mycobacterium tuberculosis OFXR-23	5	1
Mycobacterium tuberculosis OFXR-25	5	2
Mycobacterium tuberculosis OFXR-31	5	2
Mycobacterium tuberculosis PanR0206	5	4.1
Mycobacterium tuberculosis PanR0315	5	4.1
Mycobacterium tuberculosis PanR0402	5	4.3
Mycobacterium tuberculosis PanR0605	5	2
Mycobacterium tuberculosis PanR0907	5	4.1
Mycobacterium tuberculosis R1207	5	2
Mycobacterium tuberculosis strain 00-15489	5	4.1
Mycobacterium tuberculosis strain 00-R1246	5	4.3
Mycobacterium tuberculosis strain 00-R1360	5	4.1
Mycobacterium tuberculosis strain 00-R1562	5	2
Mycobacterium tuberculosis strain 01-R0159	5	4.1
Mycobacterium tuberculosis strain 01-R0266	5	4.1
Mycobacterium tuberculosis strain 01-R0440	5	4.3
Mycobacterium tuberculosis strain 01-R0746	5	4.1
Mycobacterium tuberculosis strain 01-R1148	5	4.1
Mycobacterium tuberculosis strain 01-R1354	5	4.1
Mycobacterium tuberculosis strain 01-R1404	5	2
Mycobacterium tuberculosis strain 01-R1430	5	4.4
Mycobacterium tuberculosis strain 01-R1554	5	4.3
Mycobacterium tuberculosis strain 02-R0027	5	4.4
Mycobacterium tuberculosis strain 02-R0119	5	4.3
Mycobacterium tuberculosis strain 02-R0269	5	2
Mycobacterium tuberculosis strain 02-R0375	5	4.3
Mycobacterium tuberculosis strain 02-R0383	5	4.1
Mycobacterium tuberculosis strain 02-R0749	5	4.1
Mycobacterium tuberculosis strain 02-R0826	5	4.3
Mycobacterium tuberculosis strain 02-R0961	5	4.1
Mycobacterium tuberculosis strain 02-R0963	5	2
Mycobacterium tuberculosis strain 02-R1152	5	4.3
Mycobacterium tuberculosis strain 02-R1444	5	4.3
Mycobacterium tuberculosis strain 02-R1512	5	4.1
Mycobacterium tuberculosis strain 02-R1534	5	4.3
Mycobacterium tuberculosis strain 02-R1636	5	4.3
Mycobacterium tuberculosis strain 02-R1664	5	4.3
Mycobacterium tuberculosis strain 02-R1689	5	4.3
Mycobacterium tuberculosis strain 02-R1705	5	2
Mycobacterium tuberculosis strain 02-R1897	5	4.3
Mycobacterium tuberculosis strain 02-R1904	5	4.3
Mycobacterium tuberculosis strain 02-R1933	5	4.3
Mycobacterium tuberculosis strain 02-R1955	5	4.3
Mycobacterium tuberculosis strain 03-R0021	5	4.3
Mycobacterium tuberculosis strain 03-R0060	5
Mycobacterium tuberculosis strain 03-R0099	5	4.1
Mycobacterium tuberculosis strain 03-R0108	5	4.3
Mycobacterium tuberculosis strain 03-R0259	5	4.1
Mycobacterium tuberculosis strain 03-R0290	5	2
Mycobacterium tuberculosis strain 03-R0467	5	4.1
Mycobacterium tuberculosis strain 03-R0866	5	4.3
Mycobacterium tuberculosis strain 03-R0909	5	4.3
Mycobacterium tuberculosis strain 03-R1294	5	4.1
Mycobacterium tuberculosis strain 04-R0594	5	2
Mycobacterium tuberculosis strain 04-R0615	5	2
Mycobacterium tuberculosis strain 08-R1906	5	4.3
Mycobacterium tuberculosis strain 22115	5	4.5
Mycobacterium tuberculosis strain 96075	5	2
Mycobacterium tuberculosis strain 97-06880	5	4.3
Mycobacterium tuberculosis strain 97-14062	5	4.1
Mycobacterium tuberculosis strain 97-14075	5	4.1
Mycobacterium tuberculosis strain 97-R224	5	4.1
Mycobacterium tuberculosis strain 98-10534	5	4.1
Mycobacterium tuberculosis strain 98-19063	5	2
Mycobacterium tuberculosis strain 98-20043	5	4.1
Mycobacterium tuberculosis strain 98-R504	5	4.1
Mycobacterium tuberculosis strain 99-10380	5	4.1
Mycobacterium tuberculosis strain 99-R206	5	4.1
Mycobacterium tuberculosis strain 99-R217	5	4.1
Mycobacterium tuberculosis strain 99-R719	5	4.3
Mycobacterium tuberculosis strain 99-R993	5	4.3
Mycobacterium tuberculosis strain Beijing-like/36918	5	2
Mycobacterium tuberculosis strain C0000085-2	5	4.1
Mycobacterium tuberculosis strain C0000086-0	5	4.1
Mycobacterium tuberculosis strain C0004133-6	5	4.3
Mycobacterium tuberculosis strain C0010357-3	5	4.1
Mycobacterium tuberculosis strain C0011359-8	5	4.3
Mycobacterium tuberculosis strain C0011909-0	5	4.3
Mycobacterium tuberculosis strain C0012831-5	5	4.1
Mycobacterium tuberculosis strain C0014537-6	5	4.1
Mycobacterium tuberculosis strain I0000122-7	5	4.3
Mycobacterium tuberculosis strain I0000205-0	5	4.3
Mycobacterium tuberculosis strain I0000257-1	5	4.3
Mycobacterium tuberculosis strain I0000285-2	5	4.1
Mycobacterium tuberculosis strain I0000304-1	5	4.3
Mycobacterium tuberculosis strain I0000335-5	5	4.3
Mycobacterium tuberculosis strain I0000437-9	5	4.3
Mycobacterium tuberculosis strain I0000517-8	5	4.3
Mycobacterium tuberculosis strain I0000673-9	5	4.3
Mycobacterium tuberculosis strain I0000755-4	5	4.1
Mycobacterium tuberculosis strain I0000808-1	5	4.1
Mycobacterium tuberculosis strain I0000888-3	5	4.3
Mycobacterium tuberculosis strain I0000962-6	5	4.3
Mycobacterium tuberculosis strain I0001107-7	5	4.3
Mycobacterium tuberculosis strain I0001192-9	5	4.1
Mycobacterium tuberculosis strain I0001196-0	5	4.1
Mycobacterium tuberculosis strain I0001278-6	5	4.1
Mycobacterium tuberculosis strain I0001324-8	5	4.1
Mycobacterium tuberculosis strain I0001331-3	5	4.3
Mycobacterium tuberculosis strain I0001382-6	5	4.3
Mycobacterium tuberculosis strain I0001384-2	5	4.1
Mycobacterium tuberculosis strain I0001583-9	5	4.3
Mycobacterium tuberculosis strain I0001650-6	5	4.3
Mycobacterium tuberculosis strain I0002074-8	5	4.3
Mycobacterium tuberculosis strain I0002107-6	5	4.3
Mycobacterium tuberculosis strain I0002138-1	5	4.3
Mycobacterium tuberculosis strain I0002335-3	5	4.3
Mycobacterium tuberculosis strain I0002578-8	5	4.3
Mycobacterium tuberculosis strain I0002687-7	5	4.3
Mycobacterium tuberculosis strain I0002815-4	5	4.3
Mycobacterium tuberculosis strain I0002958-2	5	4.1
Mycobacterium tuberculosis strain I0002987-1	5	4.3
Mycobacterium tuberculosis strain I0003126-5	5	4.3
Mycobacterium tuberculosis strain I0003165-3	5	4.3
Mycobacterium tuberculosis strain I0003172-9	5	4.1
Mycobacterium tuberculosis strain I0003192-7	5	4.3
Mycobacterium tuberculosis strain I0003277-6	5	4.3
Mycobacterium tuberculosis strain I0003405-3	5	4.3
Mycobacterium tuberculosis strain I0003466-5	5	4.3
Mycobacterium tuberculosis strain I0003489-7	5	4.3
Mycobacterium tuberculosis strain I0003622-3	5	4.3
Mycobacterium tuberculosis strain I0003711-4	5	4.3
Mycobacterium tuberculosis strain I0003888-0	5	4.1
Mycobacterium tuberculosis strain I0004158-7	5	4.1
Mycobacterium tuberculosis strain I0004243-7	5	4.3
Mycobacterium tuberculosis strain I0004251-0	5	4.3
Mycobacterium tuberculosis strain I0004266-8	5	4.1
Mycobacterium tuberculosis strain I0004277-5	5	4.3
Mycobacterium tuberculosis strain I0004294-0	5	2
Mycobacterium tuberculosis strain I0004407-8	5	4.1
Mycobacterium tuberculosis strain I0004549-7	5	4.3
Mycobacterium tuberculosis strain I0004553-9	5	4.3
Mycobacterium tuberculosis strain I0004557-0	5	4.3
Mycobacterium tuberculosis strain I0004608-1	5	4.3
Mycobacterium tuberculosis strain I0004703-0	5	4.3
Mycobacterium tuberculosis strain I0004727-9	5	4.3
Mycobacterium tuberculosis strain I0004748-5	5	4.3
Mycobacterium tuberculosis strain I0005227-9	5	4.3
Mycobacterium tuberculosis strain I0005235-2	5	4.1
Mycobacterium tuberculosis strain I0005363-2	5	4.1
Mycobacterium tuberculosis strain I0005422-6	5	4.3
Mycobacterium tuberculosis strain I0005431-7	5	4.1
Mycobacterium tuberculosis strain I0005434-1	5	4.3
Mycobacterium tuberculosis strain I0005535-5	5	4.3
Mycobacterium tuberculosis strain I0005669-2	5	4.3
Mycobacterium tuberculosis strain I0005691-6	5	4.3
Mycobacterium tuberculosis strain I0005700-5	5	4.1
Mycobacterium tuberculosis strain I0005704-7	5	4.3
Mycobacterium tuberculosis strain I0005710-4	5	4.1
Mycobacterium tuberculosis strain I0005720-3	5	4.3
Mycobacterium tuberculosis strain I0005730-2	5	4.3
Mycobacterium tuberculosis strain I0005755-9	5	4.3
Mycobacterium tuberculosis strain I0005760-9	5	4.3
Mycobacterium tuberculosis strain I0005796-3	5	4.3
Mycobacterium tuberculosis strain I0005874-8	5	4.3
Mycobacterium tuberculosis strain I0005973-8	5	4.3
Mycobacterium tuberculosis strain M0000051-4	5	4.3
Mycobacterium tuberculosis strain M0000445-8	5	4.1
Mycobacterium tuberculosis strain M0000470-6	5	4.1
Mycobacterium tuberculosis strain M0000508-3	5	4.1
Mycobacterium tuberculosis strain M0000533-1	5	4.1
Mycobacterium tuberculosis strain M0000881-4	5	4.1
Mycobacterium tuberculosis strain M0001157-8	5	4.1
Mycobacterium tuberculosis strain M0001398-8	5	4.3
Mycobacterium tuberculosis strain M0001428-3	5	4.3
Mycobacterium tuberculosis strain M0001467-1	5	4.1
Mycobacterium tuberculosis strain M0001470-5	5	2
Mycobacterium tuberculosis strain M0001507-4	5	4.3
Mycobacterium tuberculosis strain M0001772-4	5	4.1
Mycobacterium tuberculosis strain M0001889-6	5	4.1
Mycobacterium tuberculosis strain M0001924-1	5	4.3
Mycobacterium tuberculosis strain M0002743-4	5	4.1
Mycobacterium tuberculosis strain M0003117-0	5	2
Mycobacterium tuberculosis strain M0003204-6	5	4.1
Mycobacterium tuberculosis strain M0003470-3	5	4.1
Mycobacterium tuberculosis strain M0003528-8	5	4.3
Mycobacterium tuberculosis strain M0003671-6	5	4.1
Mycobacterium tuberculosis strain M0003935-5	5	4.1
Mycobacterium tuberculosis strain M0003985-0	5	4.1
Mycobacterium tuberculosis strain M0004266-4	5	4.1
Mycobacterium tuberculosis strain M0004389-4	5	4.1
Mycobacterium tuberculosis strain M0005931-2	5	4.3
Mycobacterium tuberculosis strain M0006970-9	5	4.3
Mycobacterium tuberculosis strain M0007150-7	5	4.1
Mycobacterium tuberculosis strain M0008198-5	5	4.3
Mycobacterium tuberculosis strain M0008211-6	5	4.1
Mycobacterium tuberculosis strain M0008622-4	5	4.3
Mycobacterium tuberculosis strain M0009115-8	5	4.3
Mycobacterium tuberculosis strain M0009260-2	5	4.1
Mycobacterium tuberculosis strain M0009521-7	5	4.1
Mycobacterium tuberculosis strain M0010396-1	5	4.3
Mycobacterium tuberculosis strain M0010456-3	5	4.1
Mycobacterium tuberculosis strain M0011993-4	5	4.1
Mycobacterium tuberculosis strain M0012119-5	5	4.3
Mycobacterium tuberculosis strain M0012128-6	5	4.1
Mycobacterium tuberculosis strain M0012253-2B	5	4.3
Mycobacterium tuberculosis strain M0012980-0	5	4.1
Mycobacterium tuberculosis strain M0013217-6	5	4.1
Mycobacterium tuberculosis strain M0013434-7	5	4.1
Mycobacterium tuberculosis strain M0013712-6	5	4.3
Mycobacterium tuberculosis strain M0013832-2	5	4.3
Mycobacterium tuberculosis strain M0014577-2	5	4.1
Mycobacterium tuberculosis strain M0015343-8	5	4.1
Mycobacterium tuberculosis strain M0015931-0	5	4.1
Mycobacterium tuberculosis strain M0016052-4	5	4.3
Mycobacterium tuberculosis strain M0016408-8	5	4.1
Mycobacterium tuberculosis strain M0017196-8	5	4.3
Mycobacterium tuberculosis strain M0017221-4	5	4.3
Mycobacterium tuberculosis strain M0017577-9	5	4.1
Mycobacterium tuberculosis strain M0017734-6	5	4.1
Mycobacterium tuberculosis strain M0018174-4	5	4.3
Mycobacterium tuberculosis strain M0018356-7	5	4.1
Mycobacterium tuberculosis strain M0019113-1	5	4.1
Mycobacterium tuberculosis strain M0019120-6	5	4.3
Mycobacterium tuberculosis strain M0019715-3	5	4.1
Mycobacterium tuberculosis strain M0019957-1	5	4.1
Mycobacterium tuberculosis strain M0020217-7	5	4.3
Mycobacterium tuberculosis strain M0020843-0	5	4.1
Mycobacterium tuberculosis strain M0020889-3	5	4.1
Mycobacterium tuberculosis strain M0021173-1	5	4.1
Mycobacterium tuberculosis strain M0021201-0	5	4.3
Mycobacterium tuberculosis strain M0021971-8	5	4.1
Mycobacterium tuberculosis strain M0022059-1	5	4.1
Mycobacterium tuberculosis strain M0022188-8B	5	4.1
Mycobacterium tuberculosis strain M0022293-6	5	4.1
Mycobacterium tuberculosis strain M0022549-1	5	4.1
Mycobacterium tuberculosis strain M0022822-2	5	4.1
Mycobacterium tuberculosis strain M0023001-2	5	4.1
Mycobacterium tuberculosis strain M0024214-0	5	4.3
Mycobacterium tuberculosis strain M0024365-0	5	4.1
Mycobacterium tuberculosis strain M0024773-5	5	4.1
Mycobacterium tuberculosis strain M0024928-5	5	4.3
Mycobacterium tuberculosis strain M0024934-3	5	4.3
Mycobacterium tuberculosis strain M0025135-6	5	4.1
Mycobacterium tuberculosis strain M0025181-0	5	4.3
Mycobacterium tuberculosis strain M0025203-2	5	4.3
Mycobacterium tuberculosis strain M0025400-4	5	4.1
Mycobacterium tuberculosis strain M0025667-8	5	4.3
Mycobacterium tuberculosis strain M0025884-9	5	4.3
Mycobacterium tuberculosis strain M0025949-0	5	4.3
Mycobacterium tuberculosis strain M0026009-2	5	2
Mycobacterium tuberculosis strain M0026016-7	5	4.1
Mycobacterium tuberculosis strain M0026071-2	5	4.3
Mycobacterium tuberculosis strain TCDC7	5	2
Mycobacterium tuberculosis TB_RSA02	5	2
Mycobacterium tuberculosis TB_RSA03	5	2
Mycobacterium tuberculosis TB_RSA04	5	2
Mycobacterium tuberculosis TB_RSA05	5	2
Mycobacterium tuberculosis TB_RSA06	5	2
Mycobacterium tuberculosis TB_RSA09	5	2
Mycobacterium tuberculosis TB_RSA117	5	2
Mycobacterium tuberculosis TB_RSA174	5	2
Mycobacterium tuberculosis TB_RSA189	5	2
Mycobacterium tuberculosis TB_RSA192	5	2
Mycobacterium tuberculosis TB_RSA193	5	2
Mycobacterium tuberculosis TB_RSA194	5	2
Mycobacterium tuberculosis TB_RSA197	5	2
Mycobacterium tuberculosis TB_RSA21	5	2
Mycobacterium tuberculosis TB_RSA22	5	2
Mycobacterium tuberculosis TB_RSA23	5	2
Mycobacterium tuberculosis TB_RSA24	5	2
Mycobacterium tuberculosis TB_RSA27	5	2
Mycobacterium tuberculosis TB_RSA29	5	2
Mycobacterium tuberculosis TB_RSA30	5	2
Mycobacterium tuberculosis TB_RSA34	5	2
Mycobacterium tuberculosis TB_RSA36	5	2
Mycobacterium tuberculosis TB_RSA38	5	2
Mycobacterium tuberculosis TB_RSA41	5	2
Mycobacterium tuberculosis TB_RSA42	5	2
Mycobacterium tuberculosis TB_RSA44	5	2
Mycobacterium tuberculosis TB_RSA45	5	2
Mycobacterium tuberculosis TB_RSA46	5	2
Mycobacterium tuberculosis TB_RSA48	5	2
Mycobacterium tuberculosis TB_RSA49	5	2
Mycobacterium tuberculosis TB_RSA50	5	2
Mycobacterium tuberculosis TB_RSA51	5	2
Mycobacterium tuberculosis TB_RSA52	5	2
Mycobacterium tuberculosis TB_RSA55	5	2
Mycobacterium tuberculosis TB_RSA56	5	2
Mycobacterium tuberculosis TB_RSA59	5	2
Mycobacterium tuberculosis TB_RSA62	5	4.4
Mycobacterium tuberculosis TB_RSA83	5	4.4
Mycobacterium tuberculosis TKK_02_0003	5	2
Mycobacterium tuberculosis TKK_02_0055	5	2
Mycobacterium tuberculosis TKK_02_0075	5	4.1
Mycobacterium tuberculosis TKK_03_0020	5	4.4
Mycobacterium tuberculosis TKK_03_0026	5	4.1
Mycobacterium tuberculosis TKK_03_0050	5	4.1
Mycobacterium tuberculosis TKK_03_0083	5	2
Mycobacterium tuberculosis TKK_03_0103	5	4.1
Mycobacterium tuberculosis TKK_04_0019	5	2
Mycobacterium tuberculosis TKK_04_0023	5	2
Mycobacterium tuberculosis TKK_04_0038	5	4.3
Mycobacterium tuberculosis TKK-01-0003	5	2
Mycobacterium tuberculosis TKK-01-0010	5	4.3
Mycobacterium tuberculosis TKK-01-0039	5	2
Mycobacterium tuberculosis TKK-01-0046	5	2
Mycobacterium tuberculosis TKK-01-0091	5	4.3
Mycobacterium tuberculosis UT0051	5	3
Mycobacterium tuberculosis UT0069	5	3
Mycobacterium tuberculosis UT0079	5	4.6
Mycobacterium tuberculosis UT0088	5	2
Mycobacterium tuberculosis UT0105	5	2
Mycobacterium tuberculosis variant africanum MAL010118	5	5
Mycobacterium tuberculosis XTB13-137	5	2
Mycobacterium tuberculosis XTB13-152	5	4.1
Mycobacterium tuberculosis XTB13-173	5	2
Mycobacterium tuberculosis XTB13-177	5	2
Mycobacterium tuberculosis XTB13-187	5	2
Mycobacterium tuberculosis XTB13-218	5	2
Mycobacterium tuberculosis XTB13-228	5	2
Mycobacterium tuberculosis XTB13-249	5	4.1
Mycobacterium tuberculosis XTB13-250	5	2
Mycobacterium tuberculosis XTB13-253	5	4.1
Mycobacterium tuberculosis XTB13-299	5	2
Mycobacterium tuberculosis 18b	4	2
Mycobacterium tuberculosis 3067CJ	4	4.1
Mycobacterium tuberculosis BT1	4	2
Mycobacterium tuberculosis BTB03-012	4	4.6
Mycobacterium tuberculosis BTB03-169	4	1
Mycobacterium tuberculosis BTB04-128	4	4.6
Mycobacterium tuberculosis BTB04-388	4	3
Mycobacterium tuberculosis BTB04-452	4	2
Mycobacterium tuberculosis BTB05-552	4	4.6
Mycobacterium tuberculosis BTB05-559	4	4.6
Mycobacterium tuberculosis BTB09-001	4	1
Mycobacterium tuberculosis BTB09-565	4	1
Mycobacterium tuberculosis BTB10-001	4	3
Mycobacterium tuberculosis BTB10-142	4	3
Mycobacterium tuberculosis BTB10-422	4	3
Mycobacterium tuberculosis BTB10-487	4	4.1
Mycobacterium tuberculosis BTB11-160	4	1
Mycobacterium tuberculosis BTB11-207	4	1
Mycobacterium tuberculosis BTB11-371	4	2
Mycobacterium tuberculosis BTB13-001	4	3
Mycobacterium tuberculosis CTRI-2	4	4.3
Mycobacterium tuberculosis KT-0001	4	2
Mycobacterium tuberculosis KT-0002	4	2
Mycobacterium tuberculosis KT-0043	4	2
Mycobacterium tuberculosis KT-0084	4	2
Mycobacterium tuberculosis KT-0091	4	2
Mycobacterium tuberculosis KT-0098	4	2
Mycobacterium tuberculosis KT-0100	4	2
Mycobacterium tuberculosis M1374	4	3
Mycobacterium tuberculosis M1459	4	3
Mycobacterium tuberculosis M984	4	1
Mycobacterium tuberculosis MAL010133	4	4.1
Mycobacterium tuberculosis MAL020102	4	4.6
Mycobacterium tuberculosis MAL020147	4	4.1
Mycobacterium tuberculosis MAL020160	4	4.6
Mycobacterium tuberculosis MAL020197	4	4.1
Mycobacterium tuberculosis NRITLD33	4	3
Mycobacterium tuberculosis OFXR-12	4	2
Mycobacterium tuberculosis PanR0404	4	4.3
Mycobacterium tuberculosis PanR0602	4	4.3
Mycobacterium tuberculosis PanR0801	4	4.1
Mycobacterium tuberculosis PanR1006	4	4.3
Mycobacterium tuberculosis PanR1101	4	4.3
Mycobacterium tuberculosis S96-129	4	4.6
Mycobacterium tuberculosis SK-C	4	2
Mycobacterium tuberculosis str. Erdman = ATCC 35801 strain Erdman	4	4.1
Mycobacterium tuberculosis strain 00-R1181	4	2
Mycobacterium tuberculosis strain 00-R1208	4	4.1
Mycobacterium tuberculosis strain 01-R0238	4	4.3
Mycobacterium tuberculosis strain 01-R0244	4	4.1
Mycobacterium tuberculosis strain 01-R0265	4	4.1
Mycobacterium tuberculosis strain 01-R0379	4	4.3
Mycobacterium tuberculosis strain 01-R0648	4	4.1
Mycobacterium tuberculosis strain 01-R0824	4	4.3
Mycobacterium tuberculosis strain 01-R0884	4	4.1
Mycobacterium tuberculosis strain 01-R0905	4	4.3
Mycobacterium tuberculosis strain 01-R0909	4	4.7
Mycobacterium tuberculosis strain 01-R1278	4	4.3
Mycobacterium tuberculosis strain 01-R1394	4	4.1
Mycobacterium tuberculosis strain 01-R1453	4	4.1
Mycobacterium tuberculosis strain 01-R1504	4	2
Mycobacterium tuberculosis strain 01-R1614	4	4.1
Mycobacterium tuberculosis strain 01-R1620	4	4.1
Mycobacterium tuberculosis strain 02-R0016	4	4.3
Mycobacterium tuberculosis strain 02-R0122	4	4.3
Mycobacterium tuberculosis strain 02-R0149	4	4.3
Mycobacterium tuberculosis strain 02-R0191	4	4.1
Mycobacterium tuberculosis strain 02-R0196	4	4.1
Mycobacterium tuberculosis strain 02-R0385	4	4.1
Mycobacterium tuberculosis strain 02-R0403	4	4.3
Mycobacterium tuberculosis strain 02-R0459	4	4.3
Mycobacterium tuberculosis strain 02-R0744	4	4.3
Mycobacterium tuberculosis strain 02-R0766	4	4.1
Mycobacterium tuberculosis strain 02-R0792	4	4.1
Mycobacterium tuberculosis strain 02-R0829	4	4.3
Mycobacterium tuberculosis strain 02-R0848	4	4.4
Mycobacterium tuberculosis strain 02-R0861	4	4.3
Mycobacterium tuberculosis strain 02-R0880	4	4.3
Mycobacterium tuberculosis strain 02-R0894	4	4.1
Mycobacterium tuberculosis strain 02-R0970	4	4.1
Mycobacterium tuberculosis strain 02-R1122	4	4.1
Mycobacterium tuberculosis strain 02-R1149	4	4.1
Mycobacterium tuberculosis strain 02-R1154	4	4.1
Mycobacterium tuberculosis strain 02-R1625	4	4.1
Mycobacterium tuberculosis strain 02-R1645	4	4.1
Mycobacterium tuberculosis strain 02-R1663	4
Mycobacterium tuberculosis strain 02-R1851	4	4.1
Mycobacterium tuberculosis strain 02-R1862	4	4.1
Mycobacterium tuberculosis strain 02-R1881	4	4.1
Mycobacterium tuberculosis strain 02-R1896	4	4.4
Mycobacterium tuberculosis strain 02-R1945	4	4.3
Mycobacterium tuberculosis strain 02-R1951	4	2
Mycobacterium tuberculosis strain 02-R1953	4	4.1
Mycobacterium tuberculosis strain 03-R0219	4	4.1
Mycobacterium tuberculosis strain 03-R0240	4	4.3
Mycobacterium tuberculosis strain 03-R0400	4	4.1
Mycobacterium tuberculosis strain 03-R0482	4	4.1
Mycobacterium tuberculosis strain 03-R0789	4	4.3
Mycobacterium tuberculosis strain 03-R0877	4	4.1
Mycobacterium tuberculosis strain 03-R0918	4	4.3
Mycobacterium tuberculosis strain 03-R1082	4	4.3
Mycobacterium tuberculosis strain 03-R1251	4	4.1
Mycobacterium tuberculosis strain 04-R0264	4	2
Mycobacterium tuberculosis strain 04-R0277	4	4.3
Mycobacterium tuberculosis strain 04-R0569	4	4.1
Mycobacterium tuberculosis strain 0428R	4	2
Mycobacterium tuberculosis strain 06-18635	4	4.1
Mycobacterium tuberculosis strain 26105	4	3
Mycobacterium tuberculosis strain 410	4	4.1
Mycobacterium tuberculosis strain 6548	4	4.1
Mycobacterium tuberculosis strain 97-R337	4	4.1
Mycobacterium tuberculosis strain 98-R454	4	4.1
Mycobacterium tuberculosis strain 98-R459	4	4.1
Mycobacterium tuberculosis strain 99-02018	4	4.1
Mycobacterium tuberculosis strain 99-09115	4	4.3
Mycobacterium tuberculosis strain 99-R216	4	4.1
Mycobacterium tuberculosis strain 99-R756	4	4.1
Mycobacterium tuberculosis strain 99-R873	4	4.3
Mycobacterium tuberculosis strain 99-R896	4	2
Mycobacterium tuberculosis strain 99-R930	4	4.1
Mycobacterium tuberculosis strain 99-R995	4	4.1
Mycobacterium tuberculosis strain C0000604-0	4	4.1
Mycobacterium tuberculosis strain C0003444-8	4	4.1
Mycobacterium tuberculosis strain C0004314-2	4	4.3
Mycobacterium tuberculosis strain C0004788-7	4	2
Mycobacterium tuberculosis strain C0004852-1	4	4.1
Mycobacterium tuberculosis strain C0005253-1	4	4.3
Mycobacterium tuberculosis strain C0006290-2	4	4.1/4.3
Mycobacterium tuberculosis strain I0000036-9	4	4.3
Mycobacterium tuberculosis strain I0000038-5	4	4.3
Mycobacterium tuberculosis strain I0000049-2	4	4.1
Mycobacterium tuberculosis strain I0000180-5	4	4.3
Mycobacterium tuberculosis strain I0000240-7	4	4.1
Mycobacterium tuberculosis strain I0000250-6	4	4.1
Mycobacterium tuberculosis strain I0000470-0	4	4.3
Mycobacterium tuberculosis strain I0000522-8	4	4.1
Mycobacterium tuberculosis strain I0000537-6	4	4.3
Mycobacterium tuberculosis strain I0000555-8	4	4.3
Mycobacterium tuberculosis strain I0000558-2	4	4.1
Mycobacterium tuberculosis strain I0000610-1	4	4.3
Mycobacterium tuberculosis strain I0000638-2	4	4.3
Mycobacterium tuberculosis strain I0000686-1	4	4.1
Mycobacterium tuberculosis strain I0000693-7	4	4.3
Mycobacterium tuberculosis strain I0000721-6	4	4.1
Mycobacterium tuberculosis strain I0000729-9	4	4.1
Mycobacterium tuberculosis strain I0000737-2	4	4.1
Mycobacterium tuberculosis strain I0000758-8	4	4.3
Mycobacterium tuberculosis strain I0000779-4	4	4.1
Mycobacterium tuberculosis strain I0000819-8	4	4.1
Mycobacterium tuberculosis strain I0000918-8	4	4.3
Mycobacterium tuberculosis strain I0001195-2	4	4.1
Mycobacterium tuberculosis strain I0001247-1	4	4.1
Mycobacterium tuberculosis strain I0001296-8	4	4.1
Mycobacterium tuberculosis strain I0001330-5	4	4.1
Mycobacterium tuberculosis strain I0001342-0	4	4.3
Mycobacterium tuberculosis strain I0001390-9	4	4.1
Mycobacterium tuberculosis strain I0001464-2	4	4.1
Mycobacterium tuberculosis strain I0001498-0	4	4.3
Mycobacterium tuberculosis strain I0001620-9	4	4.3
Mycobacterium tuberculosis strain I0001652-2	4	4.1
Mycobacterium tuberculosis strain I0001659-7	4	4.1
Mycobacterium tuberculosis strain I0001703-3	4	4.1
Mycobacterium tuberculosis strain I0001800-7	4	4.1
Mycobacterium tuberculosis strain I0001815-5	4	4.1
Mycobacterium tuberculosis strain I0001852-8	4	4.3
Mycobacterium tuberculosis strain I0001905-4	4	4.3
Mycobacterium tuberculosis strain I0001939-3	4	4.3
Mycobacterium tuberculosis strain I0001942-7	4	4.1
Mycobacterium tuberculosis strain I0002081-3	4	4.1
Mycobacterium tuberculosis strain I0002124-1	4	4.1
Mycobacterium tuberculosis strain I0002416-1	4	4.1
Mycobacterium tuberculosis strain I0002435-1	4	4.1
Mycobacterium tuberculosis strain I0002450-0	4	4.3
Mycobacterium tuberculosis strain I0002615-8	4	4.1
Mycobacterium tuberculosis strain I0002904-6	4	4.1
Mycobacterium tuberculosis strain I0002932-7	4	4.3
Mycobacterium tuberculosis strain I0003015-0	4	4.3
Mycobacterium tuberculosis strain I0003078-8	4	4.1
Mycobacterium tuberculosis strain I0003088-7	4	4.3
Mycobacterium tuberculosis strain I0003147-1	4	4.3
Mycobacterium tuberculosis strain I0003213-1	4	4.3
Mycobacterium tuberculosis strain I0003246-1	4	4.1
Mycobacterium tuberculosis strain I0003367-5	4	4.3
Mycobacterium tuberculosis strain I0003426-9	4	4.1
Mycobacterium tuberculosis strain I0003452-5	4	4.1
Mycobacterium tuberculosis strain I0003510-0	4	4.1
Mycobacterium tuberculosis strain I0003518-3	4	4.3
Mycobacterium tuberculosis strain I0003546-4	4	4.1
Mycobacterium tuberculosis strain I0003552-2	4	4.1
Mycobacterium tuberculosis strain I0003636-3	4	4.3
Mycobacterium tuberculosis strain I0003707-2	4	4.1
Mycobacterium tuberculosis strain I0003715-5	4	4.1
Mycobacterium tuberculosis strain I0003819-5	4	4.1
Mycobacterium tuberculosis strain I0003922-7	4	4.3
Mycobacterium tuberculosis strain I0003964-9	4	4.3
Mycobacterium tuberculosis strain I0004013-4	4
Mycobacterium tuberculosis strain I0004050-6	4	4.3
Mycobacterium tuberculosis strain I0004125-6	4	4.1
Mycobacterium tuberculosis strain I0004133-0	4	4.3
Mycobacterium tuberculosis strain I0004204-9	4	4.1
Mycobacterium tuberculosis strain I0004216-3	4	4.1
Mycobacterium tuberculosis strain I0004228-8	4	4.3
Mycobacterium tuberculosis strain I0004241-1	4	4.3
Mycobacterium tuberculosis strain I0004320-3	4	4.1
Mycobacterium tuberculosis strain I0004435-9	4	4.1
Mycobacterium tuberculosis strain I0004437-5	4	4.1
Mycobacterium tuberculosis strain I0004458-1	4	4.1
Mycobacterium tuberculosis strain I0004556-2	4	4.1
Mycobacterium tuberculosis strain I0004741-0	4	4.1
Mycobacterium tuberculosis strain I0004744-4	4	4.1
Mycobacterium tuberculosis strain I0004768-3	4
Mycobacterium tuberculosis strain I0004842-6	4	4.3
Mycobacterium tuberculosis strain I0004851-7	4	4.3
Mycobacterium tuberculosis strain I0005346-7	4	4.1
Mycobacterium tuberculosis strain I0005416-8	4	4.1
Mycobacterium tuberculosis strain M0000143-9	4	4.3
Mycobacterium tuberculosis strain M0000149-6	4	4.3
Mycobacterium tuberculosis strain M0000154-6	4	4.1
Mycobacterium tuberculosis strain M0000168-6	4	4.1
Mycobacterium tuberculosis strain M0000382-3	4	4.1
Mycobacterium tuberculosis strain M0000504-2	4	4.1
Mycobacterium tuberculosis strain M0000514-1	4	4.3
Mycobacterium tuberculosis strain M0000525-7	4	4.1
Mycobacterium tuberculosis strain M0000622-2	4	4.1
Mycobacterium tuberculosis strain M0000640-4	4	4.1
Mycobacterium tuberculosis strain M0000691-7	4	4.3
Mycobacterium tuberculosis strain M0000721-2	4	4.1
Mycobacterium tuberculosis strain M0000932-5	4	4.1
Mycobacterium tuberculosis strain M0000961-4	4	4.1
Mycobacterium tuberculosis strain M0001184-2	4	4.1
Mycobacterium tuberculosis strain M0001330-1	4	4.1
Mycobacterium tuberculosis strain M0001485-3	4	4.1
Mycobacterium tuberculosis strain M0001638-7	4	4.1
Mycobacterium tuberculosis strain M0001645-2	4	4.1
Mycobacterium tuberculosis strain M0001780-7	4	4.1
Mycobacterium tuberculosis strain M0002202-1	4	4.1
Mycobacterium tuberculosis strain M0002221-1	4	2
Mycobacterium tuberculosis strain M0002347-4	4	4.1
Mycobacterium tuberculosis strain M0002478-7	4	4.3
Mycobacterium tuberculosis strain M0002521-4	4	4.1
Mycobacterium tuberculosis strain M0002959-6	4	4.3
Mycobacterium tuberculosis strain M0003066-9	4	4.1
Mycobacterium tuberculosis strain M0003368-9	4	4.1
Mycobacterium tuberculosis strain M0003410-9	4	4.1
Mycobacterium tuberculosis strain M0003422-4	4	2
Mycobacterium tuberculosis strain M0003549-4	4	4.1
Mycobacterium tuberculosis strain M0003584-1	4	4.1
Mycobacterium tuberculosis strain M0003743-3	4	4.1
Mycobacterium tuberculosis strain M0003761-5	4	4.3
Mycobacterium tuberculosis strain M0003764-9	4	4.4
Mycobacterium tuberculosis strain M0003847-2	4	4.3
Mycobacterium tuberculosis strain M0004144-3	4	4.1
Mycobacterium tuberculosis strain M0004294-6	4	4.1
Mycobacterium tuberculosis strain M0004660-8	4	4.1
Mycobacterium tuberculosis strain M0004693-9	4	4.1
Mycobacterium tuberculosis strain M0004757-2	4	4.3
Mycobacterium tuberculosis strain M0004791-1	4	4.1
Mycobacterium tuberculosis strain M0004794-5	4	4.1
Mycobacterium tuberculosis strain M0004947-9	4	4.1
Mycobacterium tuberculosis strain M0005026-1	4	4.3
Mycobacterium tuberculosis strain M0005620-1	4	4.1
Mycobacterium tuberculosis strain M0005732-4	4	4.3
Mycobacterium tuberculosis strain M0005740-7	4	4.1
Mycobacterium tuberculosis strain M0005771-2	4	4.1
Mycobacterium tuberculosis strain M0005895-9	4	4.3
Mycobacterium tuberculosis strain M0005966-8	4	4.1
Mycobacterium tuberculosis strain M0006021-1	4	4.1
Mycobacterium tuberculosis strain M0006024-5	4	4.1
Mycobacterium tuberculosis strain M0006083-1	4	4.1
Mycobacterium tuberculosis strain M0006106-0	4	4.1
Mycobacterium tuberculosis strain M0006297-7	4	4.3
Mycobacterium tuberculosis strain M0006506-1	4	4.3
Mycobacterium tuberculosis strain M0006691-1	4	4.1
Mycobacterium tuberculosis strain M0006722-4	4	4.1
Mycobacterium tuberculosis strain M0006789-3	4	4.1
Mycobacterium tuberculosis strain M0006902-2	4	4.1
Mycobacterium tuberculosis strain M0007586-2	4	4.1
Mycobacterium tuberculosis strain M0007770-2	4	4.3
Mycobacterium tuberculosis strain M0007947-6	4	4.1
Mycobacterium tuberculosis strain M0008091-2	4	4.1
Mycobacterium tuberculosis strain M0008365-0	4	4.1
Mycobacterium tuberculosis strain M0008577-0	4	4.1
Mycobacterium tuberculosis strain M0008612-5	4	4.3
Mycobacterium tuberculosis strain M0008625-7	4	2
Mycobacterium tuberculosis strain M0009024-2	4	4.1
Mycobacterium tuberculosis strain M0009059-8	4	4.1
Mycobacterium tuberculosis strain M0009138-0	4	4.1
Mycobacterium tuberculosis strain M0009212-3	4	4.1
Mycobacterium tuberculosis strain M0009746-0	4	4.3
Mycobacterium tuberculosis strain M0010005-8	4	2
Mycobacterium tuberculosis strain M0010284-9	4	4.1
Mycobacterium tuberculosis strain M0010341-7	4	4.3
Mycobacterium tuberculosis strain M0010600-6	4	4.1
Mycobacterium tuberculosis strain M0010636-0	4	4.1
Mycobacterium tuberculosis strain M0010727-7	4	4.3
Mycobacterium tuberculosis strain M0011538-7	4	4.1
Mycobacterium tuberculosis strain M0011592-4	4	4.1
Mycobacterium tuberculosis strain M0011849-8	4	4.1
Mycobacterium tuberculosis strain M0012105-4	4	4.8
Mycobacterium tuberculosis strain M0012416-5	4	4.3
Mycobacterium tuberculosis strain M0012417-3	4	4.3
Mycobacterium tuberculosis strain M0012463-7	4	4.3
Mycobacterium tuberculosis strain M0012778-8	4	4.1
Mycobacterium tuberculosis strain M0012810-9	4	4.1
Mycobacterium tuberculosis strain M0012889-3	4	4.1
Mycobacterium tuberculosis strain M0013682-1	4	4.1
Mycobacterium tuberculosis strain M0013834-8	4	4.1
Mycobacterium tuberculosis strain M0014091-4	4	4.1
Mycobacterium tuberculosis strain M0014105-2	4	4.1
Mycobacterium tuberculosis strain M0014144-1	4	4.1
Mycobacterium tuberculosis strain M0014620-0	4	4.1
Mycobacterium tuberculosis strain M0014884-2	4	4.3
Mycobacterium tuberculosis strain M0014890-9	4	2
Mycobacterium tuberculosis strain M0015218-2	4	4.1
Mycobacterium tuberculosis strain M0015481-6	4	4.3
Mycobacterium tuberculosis strain M0015869-2	4	4.3
Mycobacterium tuberculosis strain M0015899-9	4	4.3
Mycobacterium tuberculosis strain M0016068-0	4	4.3
Mycobacterium tuberculosis strain M0016605-9	4	4.3
Mycobacterium tuberculosis strain M0016627-3	4	4.3
Mycobacterium tuberculosis strain M0016693-5	4
Mycobacterium tuberculosis strain M0016824-6	4	4.1
Mycobacterium tuberculosis strain M0016918-6	4	4.1
Mycobacterium tuberculosis strain M0016962-4	4	4.3
Mycobacterium tuberculosis strain M0017287-5	4	4.3
Mycobacterium tuberculosis strain M0017610-8	4	4.1
Mycobacterium tuberculosis strain M0017923-5	4	4.1
Mycobacterium tuberculosis strain M0018307-0	4	4.1
Mycobacterium tuberculosis strain M0018380-7	4	4.1
Mycobacterium tuberculosis strain M0018474-8	4	4.3
Mycobacterium tuberculosis strain M0018605-7	4	4.3
Mycobacterium tuberculosis strain M0019039-8	4	4.1
Mycobacterium tuberculosis strain M0019676-7	4	4.3
Mycobacterium tuberculosis strain M0020006-4	4	4.3
Mycobacterium tuberculosis strain M0020041-1	4	4.3
Mycobacterium tuberculosis strain M0020280-5	4	4.3
Mycobacterium tuberculosis strain M0020454-6	4	4.8
Mycobacterium tuberculosis strain M0020592-3	4	4.3
Mycobacterium tuberculosis strain M0020654-1	4	4.1
Mycobacterium tuberculosis strain M0020916-4	4	4.3
Mycobacterium tuberculosis strain M0021852-0	4	4.1
Mycobacterium tuberculosis strain M0021880-1	4	4.3
Mycobacterium tuberculosis strain M0021897-5	4	4.1
Mycobacterium tuberculosis strain M0022265-4	4	4.1
Mycobacterium tuberculosis strain M0023039-2	4	4.1
Mycobacterium tuberculosis strain M0023159-8	4	4.3
Mycobacterium tuberculosis strain M0023843-7	4	4.1
Mycobacterium tuberculosis strain M0024027-6	4	4.3
Mycobacterium tuberculosis strain M0024213-2	4	4.1
Mycobacterium tuberculosis strain M0024786-7	4	4.1
Mycobacterium tuberculosis strain M0024839-4	4	4.1
Mycobacterium tuberculosis strain M0025030-9	4	4.1
Mycobacterium tuberculosis strain M0025074-7	4	4.1
Mycobacterium tuberculosis strain M0025254-5	4	4.1
Mycobacterium tuberculosis strain M0025601-7	4	4.1
Mycobacterium tuberculosis strain M0025803-9	4	4.3
Mycobacterium tuberculosis strain M0025889-8	4	4.1
Mycobacterium tuberculosis strain M0025904-5	4	4.8
Mycobacterium tuberculosis strain M0025983-9	4	4.3
Mycobacterium tuberculosis strain M0026036-5	4	4.1
Mycobacterium tuberculosis strain M0026054-8	4	4.1
Mycobacterium tuberculosis strain M0026079-5	4	4.1
Mycobacterium tuberculosis strain M0026086-0	4	4.1
Mycobacterium tuberculosis strain M0026124-9	4	4.1
Mycobacterium tuberculosis strain MAL020151	4	4.6
Mycobacterium tuberculosis strain SCAID 187.0	4	2
Mycobacterium tuberculosis strain SCAID 320.0	4	2
Mycobacterium tuberculosis SUMu006	4	4.4
Mycobacterium tuberculosis TB_RSA07	4	4.3
Mycobacterium tuberculosis TB_RSA114	4	4.4
Mycobacterium tuberculosis TB_RSA125	4	4.3
Mycobacterium tuberculosis TB_RSA126	4	4.3
Mycobacterium tuberculosis TB_RSA137	4	4.4
Mycobacterium tuberculosis TB_RSA138	4	4.4
Mycobacterium tuberculosis TB_RSA159	4	4.3
Mycobacterium tuberculosis TB_RSA160	4	4.3
Mycobacterium tuberculosis TB_RSA173	4	2
Mycobacterium tuberculosis TB_RSA177	4	2
Mycobacterium tuberculosis TB_RSA191	4	4.1
Mycobacterium tuberculosis TB_RSA195	4	4.3
Mycobacterium tuberculosis TB_RSA199	4	4.1
Mycobacterium tuberculosis TB_RSA200	4	4.1
Mycobacterium tuberculosis TB_RSA31	4	2
Mycobacterium tuberculosis TB_RSA33	4	2
Mycobacterium tuberculosis TB_RSA35	4	2
Mycobacterium tuberculosis TB_RSA43	4	2
Mycobacterium tuberculosis TB_RSA63	4	4.3
Mycobacterium tuberculosis TB_RSA64	4	4.3
Mycobacterium tuberculosis TB_RSA79	4	4.4
Mycobacterium tuberculosis TB_RSA80	4	4.4
Mycobacterium tuberculosis TB_RSA96	4	4.3
Mycobacterium tuberculosis TKK_02_0002	4	2
Mycobacterium tuberculosis TKK_02_0017	4	4.3
Mycobacterium tuberculosis TKK_02_0020	4	4.3
Mycobacterium tuberculosis TKK_02_0049	4	4.3
Mycobacterium tuberculosis TKK_03_0015	4	4.4
Mycobacterium tuberculosis TKK_03_0023	4	4.3
Mycobacterium tuberculosis TKK_03_0030	4	4.1
Mycobacterium tuberculosis TKK_03_0033	4	3
Mycobacterium tuberculosis TKK_03_0034	4	2
Mycobacterium tuberculosis TKK_03_0044	4
Mycobacterium tuberculosis TKK_03_0047	4	2
Mycobacterium tuberculosis TKK_03_0081	4	4.3
Mycobacterium tuberculosis TKK_03_0098	4	4.4
Mycobacterium tuberculosis TKK_03_0101	4	4.1
Mycobacterium tuberculosis TKK_03_0149	4	2
Mycobacterium tuberculosis TKK_04_0005	4	1
Mycobacterium tuberculosis TKK_04_0007	4	4.4
Mycobacterium tuberculosis TKK_04_0020	4	1
Mycobacterium tuberculosis TKK_04_0030	4	4.4
Mycobacterium tuberculosis TKK_04_0043	4	4.3
Mycobacterium tuberculosis TKK_04_0064	4	4.3
Mycobacterium tuberculosis TKK_04_0066	4	4.3
Mycobacterium tuberculosis TKK_04_0078	4	4.3
Mycobacterium tuberculosis TKK_04_0083	4	4.3
Mycobacterium tuberculosis TKK_04_0094	4	4.3
Mycobacterium tuberculosis TKK_04_0124	4	4.3
Mycobacterium tuberculosis TKK_04_0159	4	2
Mycobacterium tuberculosis TKK-01-0001	4	4.3
Mycobacterium tuberculosis TKK-01-0005	4	2
Mycobacterium tuberculosis TKK-01-0007	4	4.3
Mycobacterium tuberculosis TKK-01-0020	4	4.4
Mycobacterium tuberculosis TKK-01-0021	4	2
Mycobacterium tuberculosis TKK-01-0035	4	4.3
Mycobacterium tuberculosis TKK-01-0047	4	2
Mycobacterium tuberculosis TKK-01-0048	4	4.3
Mycobacterium tuberculosis TKK-01-0053	4	4.1
Mycobacterium tuberculosis TKK-01-0061	4	4.4
Mycobacterium tuberculosis TKK-01-0062	4	2
Mycobacterium tuberculosis TKK-01-0065	4	2
Mycobacterium tuberculosis TKK-01-0067	4	2
Mycobacterium tuberculosis TKK-01-0074	4	4.3
Mycobacterium tuberculosis TKK-01-0079	4	2
Mycobacterium tuberculosis TKK-01-0081	4	4.3
Mycobacterium tuberculosis TKK-01-0083	4	4.3
Mycobacterium tuberculosis TKK-01-0086	4	4.1
Mycobacterium tuberculosis TKK-01-0088	4	2
Mycobacterium tuberculosis TKK-01-0093	4	2
Mycobacterium tuberculosis UG-D	4	3
Mycobacterium tuberculosis UT0009	4	4.1
Mycobacterium tuberculosis UT0022	4	3
Mycobacterium tuberculosis UT0030	4	4.1
Mycobacterium tuberculosis UT0040	4	3
Mycobacterium tuberculosis UT0055	4	4.3
Mycobacterium tuberculosis UT0060	4	4.3
Mycobacterium tuberculosis UT0077	4	4.6
Mycobacterium tuberculosis UT0084	4	2
Mycobacterium tuberculosis UT0085	4	2
Mycobacterium tuberculosis UT0090	4	4.1
Mycobacterium tuberculosis UT0091	4	2
Mycobacterium tuberculosis UT0097	4	4.6
Mycobacterium tuberculosis variant africanum MAL010074	4	5
Mycobacterium tuberculosis XTB13-091	4	2
Mycobacterium tuberculosis XTB13-138	4	2
Mycobacterium tuberculosis XTB13-169	4	4.1
Mycobacterium tuberculosis XTB13-172	4	2
Mycobacterium tuberculosis XTB13-176	4	2
Mycobacterium tuberculosis XTB13-216	4	4.2
Mycobacterium tuberculosis BTB04-097	3	4.3
Mycobacterium tuberculosis BTB04-172	3	4.3
Mycobacterium tuberculosis BTB05-285	3	3
Mycobacterium tuberculosis BTB05-660	3	4.5
Mycobacterium tuberculosis BTB06-001	3	4.3
Mycobacterium tuberculosis BTB07-206	3	4.6
Mycobacterium tuberculosis BTB07-234	3	2
Mycobacterium tuberculosis BTB08-221	3	2
Mycobacterium tuberculosis BTB08-288	3	4.3
Mycobacterium tuberculosis BTB08-309	3	4.3
Mycobacterium tuberculosis BTB08-395	3	4.8
Mycobacterium tuberculosis BTB10-092	3	1
Mycobacterium tuberculosis BTB11-047	3	4.3
Mycobacterium tuberculosis BTB12-162	3	3
Mycobacterium tuberculosis BTB12-315	3	4.3
Mycobacterium tuberculosis BTB13-206	3	4.3
Mycobacterium tuberculosis BTB13-222	3	4.3
Mycobacterium tuberculosis CTRI-4	3	2
Mycobacterium tuberculosis KT-0010	3	2
Mycobacterium tuberculosis KT-0011	3	2
Mycobacterium tuberculosis KT-0014	3	2
Mycobacterium tuberculosis KT-0045	3	2
Mycobacterium tuberculosis KT-0047	3	2
Mycobacterium tuberculosis KT-0048	3	3
Mycobacterium tuberculosis KT-0056	3	4.5
Mycobacterium tuberculosis KT-0058	3	2
Mycobacterium tuberculosis KT-0071	3	2
Mycobacterium tuberculosis KT-0099	3	2
Mycobacterium tuberculosis KT-0104	3	2
Mycobacterium tuberculosis KT-0107	3	2
Mycobacterium tuberculosis KZN 605	3	4.3
Mycobacterium tuberculosis KZN R506	3	4.3
Mycobacterium tuberculosis KZN V2475	3	4.3
Mycobacterium tuberculosis M987	3	1
Mycobacterium tuberculosis MAL010079	3	4.1
Mycobacterium tuberculosis MAL010105	3	4.1
Mycobacterium tuberculosis MAL010106	3	4.1
Mycobacterium tuberculosis MAL010117	3	4.1
Mycobacterium tuberculosis MAL010121	3	4.1
Mycobacterium tuberculosis MAL020110	3	4.3
Mycobacterium tuberculosis MAL020162	3	4.1
Mycobacterium tuberculosis MAL020174	3	4.1
Mycobacterium tuberculosis MAL020181	3	4.1
Mycobacterium tuberculosis MAL020186	3	4.1
Mycobacterium tuberculosis MAL020192	3	4.6
Mycobacterium tuberculosis MAL020196	3	4.1
Mycobacterium tuberculosis OFXR-13	3	2
Mycobacterium tuberculosis OFXR-22	3	1
Mycobacterium tuberculosis OFXR-29	3	4.5
Mycobacterium tuberculosis OFXR-33	3	4.5
Mycobacterium tuberculosis OFXR-4	3	4.2
Mycobacterium tuberculosis PanR0201	3	4.3
Mycobacterium tuberculosis PanR0205	3	4.3
Mycobacterium tuberculosis PanR0306	3	4.3
Mycobacterium tuberculosis PanR0308	3	4.3
Mycobacterium tuberculosis PanR0313	3	4.3
Mycobacterium tuberculosis PanR0314	3	4.3
Mycobacterium tuberculosis PanR0401	3	4.3
Mycobacterium tuberculosis PanR0403	3	4.3
Mycobacterium tuberculosis PanR0409	3	4.3
Mycobacterium tuberculosis PanR0501	3	4.3
Mycobacterium tuberculosis PanR0505	3	4.3
Mycobacterium tuberculosis PanR0601	3	4.3
Mycobacterium tuberculosis PanR0603	3	4.3
Mycobacterium tuberculosis PanR0610	3	4.3
Mycobacterium tuberculosis PanR0702	3	4.3
Mycobacterium tuberculosis PanR0707	3	4.3
Mycobacterium tuberculosis PanR0802	3	4.3
Mycobacterium tuberculosis PanR0902	3	4.1
Mycobacterium tuberculosis PanR0903	3	4.3
Mycobacterium tuberculosis PanR0906	3	4.3
Mycobacterium tuberculosis PanR0909	3	4.3
Mycobacterium tuberculosis PanR1005	3	4.3
Mycobacterium tuberculosis strain 00-R0136	3	4.3
Mycobacterium tuberculosis strain 00-R0139	3	4.3
Mycobacterium tuberculosis strain 00-R0178	3	4.3
Mycobacterium tuberculosis strain 00-R1158	3	4.3
Mycobacterium tuberculosis strain 00-R1178	3	4.3
Mycobacterium tuberculosis strain 00-R1549	3
Mycobacterium tuberculosis strain 01-R0170	3	4.3
Mycobacterium tuberculosis strain 01-R0272	3
Mycobacterium tuberculosis strain 01-R0276	3	4.3
Mycobacterium tuberculosis strain 01-R0444	3	4.3
Mycobacterium tuberculosis strain 01-R0446	3	4.1
Mycobacterium tuberculosis strain 01-R0572	3	4.3
Mycobacterium tuberculosis strain 01-R0685	3
Mycobacterium tuberculosis strain 01-R0711	3	4.3
Mycobacterium tuberculosis strain 01-R0878	3	4.3
Mycobacterium tuberculosis strain 01-R0902	3	4.3
Mycobacterium tuberculosis strain 01-R0903	3	4.3
Mycobacterium tuberculosis strain 01-R0907	3
Mycobacterium tuberculosis strain 01-R0910	3	4.1
Mycobacterium tuberculosis strain 01-R1046	3	4.3
Mycobacterium tuberculosis strain 01-R1062	3	4.3
Mycobacterium tuberculosis strain 01-R1108	3	4.1
Mycobacterium tuberculosis strain 01-R1112	3	4.3
Mycobacterium tuberculosis strain 01-R1130	3	4.3
Mycobacterium tuberculosis strain 01-R1166	3	4.3
Mycobacterium tuberculosis strain 01-R1238	3	4.4
Mycobacterium tuberculosis strain 01-R1305	3
Mycobacterium tuberculosis strain 01-R1309	3	4.1
Mycobacterium tuberculosis strain 01-R1393	3	4.3
Mycobacterium tuberculosis strain 01-R1428	3	4.3
Mycobacterium tuberculosis strain 01-R1458	3	4.3
Mycobacterium tuberculosis strain 01-R1556	3	4.3
Mycobacterium tuberculosis strain 02-15749	3	4.1
Mycobacterium tuberculosis strain 02-R0095	3	4.3
Mycobacterium tuberculosis strain 02-R0099	3
Mycobacterium tuberculosis strain 02-R0138	3	4.1
Mycobacterium tuberculosis strain 02-R0188	3	4.3
Mycobacterium tuberculosis strain 02-R0220	3	4.3
Mycobacterium tuberculosis strain 02-R0309	3	4.3
Mycobacterium tuberculosis strain 02-R0325	3	4.3
Mycobacterium tuberculosis strain 02-R0328	3	2
Mycobacterium tuberculosis strain 02-R0397	3	4.3
Mycobacterium tuberculosis strain 02-R0417	3
Mycobacterium tuberculosis strain 02-R04323	3	4.3
Mycobacterium tuberculosis strain 02-R0791	3	4.3
Mycobacterium tuberculosis strain 02-R0812	3	4.3
Mycobacterium tuberculosis strain 02-R0855	3	4.3
Mycobacterium tuberculosis strain 02-R0857	3	4.1
Mycobacterium tuberculosis strain 02-R0948	3
Mycobacterium tuberculosis strain 02-R0987	3	4.1
Mycobacterium tuberculosis strain 02-R0993	3	4.3
Mycobacterium tuberculosis strain 02-R1063	3	4.1
Mycobacterium tuberculosis strain 02-R1131	3	4.3
Mycobacterium tuberculosis strain 02-R1144	3	4.3
Mycobacterium tuberculosis strain 02-R1324	3	4.3
Mycobacterium tuberculosis strain 02-R1447	3	4.3
Mycobacterium tuberculosis strain 02-R1454	3	4.3
Mycobacterium tuberculosis strain 02-R1493	3	4.1
Mycobacterium tuberculosis strain 02-R1551	3	4.3
Mycobacterium tuberculosis strain 02-R1593	3	4.3
Mycobacterium tuberculosis strain 02-R1665	3	4.3
Mycobacterium tuberculosis strain 02-R1669	3	4.1
Mycobacterium tuberculosis strain 02-R1672	3
Mycobacterium tuberculosis strain 02-R1683	3	4.3
Mycobacterium tuberculosis strain 02-R1708	3	4.1
Mycobacterium tuberculosis strain 02-R1813	3	4.3
Mycobacterium tuberculosis strain 02-R1847	3	4.3
Mycobacterium tuberculosis strain 02-R1864	3	4.3
Mycobacterium tuberculosis strain 02-R1943	3	4.3
Mycobacterium tuberculosis strain 02-R1944	3	4.1
Mycobacterium tuberculosis strain 02-R1947	3	4.3
Mycobacterium tuberculosis strain 03-R0091	3	4.1
Mycobacterium tuberculosis strain 03-R0096	3	4.3
Mycobacterium tuberculosis strain 03-R0231	3	4.3
Mycobacterium tuberculosis strain 03-R0289	3	4.3
Mycobacterium tuberculosis strain 03-R0395	3	4.3
Mycobacterium tuberculosis strain 03-R0551	3	4.3
Mycobacterium tuberculosis strain 03-R0555	3	4.3
Mycobacterium tuberculosis strain 03-R0580	3	4.3
Mycobacterium tuberculosis strain 03-R0613	3	4.1
Mycobacterium tuberculosis strain 03-R0826	3	4.3
Mycobacterium tuberculosis strain 03-R0835	3	4.1
Mycobacterium tuberculosis strain 03-R0839	3	4.1
Mycobacterium tuberculosis strain 03-R0840	3	4.3
Mycobacterium tuberculosis strain 03-R0884	3	4.3
Mycobacterium tuberculosis strain 03-R0979	3	4.3
Mycobacterium tuberculosis strain 03-R1132	3	4.3
Mycobacterium tuberculosis strain 03-R1256	3	4.1
Mycobacterium tuberculosis strain 03-R1348	3	4.3
Mycobacterium tuberculosis strain 03-R1625	3	4.3
Mycobacterium tuberculosis strain 04-R0261	3	4.3
Mycobacterium tuberculosis strain 04-R0266	3	4.3
Mycobacterium tuberculosis strain 04-R0274	3	4.1
Mycobacterium tuberculosis strain 04-R0766	3	4.1
Mycobacterium tuberculosis strain 05-17842	3	4.4
Mycobacterium tuberculosis strain 1735M	3	2
Mycobacterium tuberculosis strain 96121	3	1
Mycobacterium tuberculosis strain 97-20962	3	4.1
Mycobacterium tuberculosis strain 98-20044	3
Mycobacterium tuberculosis strain 98-R394	3
Mycobacterium tuberculosis strain 98-R450	3	4.3
Mycobacterium tuberculosis strain 98-R696	3	4.1
Mycobacterium tuberculosis strain 98-R787	3	4.3
Mycobacterium tuberculosis strain 98-R836	3	4.1
Mycobacterium tuberculosis strain 98-R841	3	4.1
Mycobacterium tuberculosis strain 99-R1224	3	2
Mycobacterium tuberculosis strain 99-R127	3	4.3
Mycobacterium tuberculosis strain 99-R862	3	4.3
Mycobacterium tuberculosis strain 99-R893	3
Mycobacterium tuberculosis strain C0000689-1	3	4.3
Mycobacterium tuberculosis strain C0001799-7	3	4.3
Mycobacterium tuberculosis strain C0008866-7	3	4.1
Mycobacterium tuberculosis strain C0010613-9	3
Mycobacterium tuberculosis strain C0012000-7	3	4.3
Mycobacterium tuberculosis strain C0012430-6	3	4.1
Mycobacterium tuberculosis strain C0014233-2	3	4.3
Mycobacterium tuberculosis strain I0000003-9	3	4.3
Mycobacterium tuberculosis strain I0000013-8	3	4.3
Mycobacterium tuberculosis strain I0000016-1	3	4.3
Mycobacterium tuberculosis strain I0000024-5	3	4.3
Mycobacterium tuberculosis strain I0000153-2	3	4.3
Mycobacterium tuberculosis strain I0000287-8	3	4.1
Mycobacterium tuberculosis strain I0000319-9	3	4.3
Mycobacterium tuberculosis strain I0000374-4	3
Mycobacterium tuberculosis strain I0000389-2	3	4.1
Mycobacterium tuberculosis strain I0000443-7	3	4.3
Mycobacterium tuberculosis strain I0000473-4	3	4.3
Mycobacterium tuberculosis strain I0000489-0	3	4.3
Mycobacterium tuberculosis strain I0000508-7	3	4.3
Mycobacterium tuberculosis strain I0000590-5	3	4.1
Mycobacterium tuberculosis strain I0000774-5	3	4.3
Mycobacterium tuberculosis strain I0000829-7	3	4.1
Mycobacterium tuberculosis strain I0000841-2	3	4.3
Mycobacterium tuberculosis strain I0000845-3	3	4.3
Mycobacterium tuberculosis strain I0000846-1	3	4.1
Mycobacterium tuberculosis strain I0000946-9	3	4.3
Mycobacterium tuberculosis strain I0000968-3	3	4.1
Mycobacterium tuberculosis strain I0001031-9	3	4.3
Mycobacterium tuberculosis strain I0001085-5	3	4.3
Mycobacterium tuberculosis strain I0001269-5	3	4.3
Mycobacterium tuberculosis strain I0001325-5	3	4.3
Mycobacterium tuberculosis strain I0001425-3	3	4.3
Mycobacterium tuberculosis strain I0001475-8	3	2
Mycobacterium tuberculosis strain I0001494-9	3	4.1
Mycobacterium tuberculosis strain I0001509-4	3	4.3
Mycobacterium tuberculosis strain I0001524-3	3	4.3
Mycobacterium tuberculosis strain I0001547-4	3	4.1
Mycobacterium tuberculosis strain I0001560-7	3
Mycobacterium tuberculosis strain I0001631-6	3	4.1
Mycobacterium tuberculosis strain I0001646-4	3	4.3
Mycobacterium tuberculosis strain I0001711-6	3
Mycobacterium tuberculosis strain I0001770-2	3	4.3
Mycobacterium tuberculosis strain I0001886-6	3	4.1
Mycobacterium tuberculosis strain I0001927-8	3	4.1
Mycobacterium tuberculosis strain I0001929-4	3	4.1
Mycobacterium tuberculosis strain I0002006-0	3	4.3
Mycobacterium tuberculosis strain I0002012-8	3	4.3
Mycobacterium tuberculosis strain I0002288-4	3	4.1
Mycobacterium tuberculosis strain I0002627-3	3	4.3
Mycobacterium tuberculosis strain I0002631-5	3	4.3
Mycobacterium tuberculosis strain I0002659-6	3	4.3
Mycobacterium tuberculosis strain I0002664-6	3	4.3
Mycobacterium tuberculosis strain I0002781-8	3	4.3
Mycobacterium tuberculosis strain I0002837-8	3	4.3
Mycobacterium tuberculosis strain I0002941-8	3	4.3
Mycobacterium tuberculosis strain I0003020-0	3	4.3
Mycobacterium tuberculosis strain I0003168-7	3	4.3
Mycobacterium tuberculosis strain I0003229-7	3	4.3
Mycobacterium tuberculosis strain I0003252-9	3	4.3
Mycobacterium tuberculosis strain I0003329-5	3	4.3
Mycobacterium tuberculosis strain I0003376-6	3	4.3
Mycobacterium tuberculosis strain I0003417-8	3	4.3
Mycobacterium tuberculosis strain I0003474-9	3	4.3
Mycobacterium tuberculosis strain I0003504-3	3	4.1
Mycobacterium tuberculosis strain I0003529-0	3	4.3
Mycobacterium tuberculosis strain I0003578-7	3	4.3
Mycobacterium tuberculosis strain I0003584-5	3	4.3
Mycobacterium tuberculosis strain I0003603-3	3	4.3
Mycobacterium tuberculosis strain I0003710-6	3	4.3
Mycobacterium tuberculosis strain I0003766-8	3
Mycobacterium tuberculosis strain I0003826-0	3	4.3
Mycobacterium tuberculosis strain I0004003-5	3
Mycobacterium tuberculosis strain I0004037-3	3	4.1
Mycobacterium tuberculosis strain I0004154-6	3	4.3
Mycobacterium tuberculosis strain I0004188-4	3	2
Mycobacterium tuberculosis strain I0004236-1	3	4.1
Mycobacterium tuberculosis strain I0004237-9	3
Mycobacterium tuberculosis strain I0004240-3	3	4.1
Mycobacterium tuberculosis strain I0004269-2	3
Mycobacterium tuberculosis strain I0004300-5	3	4.3
Mycobacterium tuberculosis strain I0004304-7	3	4.1
Mycobacterium tuberculosis strain I0004478-9	3	4.1
Mycobacterium tuberculosis strain I0004631-3	3	4.3
Mycobacterium tuberculosis strain I0004722-0	3	4.3
Mycobacterium tuberculosis strain I0004826-9	3	4.3
Mycobacterium tuberculosis strain I0004898-8	3	4.3
Mycobacterium tuberculosis strain I0005275-8	3	4.3
Mycobacterium tuberculosis strain I0005322-8	3	4.3
Mycobacterium tuberculosis strain I0005324-4	3	4.3
Mycobacterium tuberculosis strain I0005345-9	3	4.3
Mycobacterium tuberculosis strain I0005402-8	3	4.3
Mycobacterium tuberculosis strain I0005404-4	3	4.3
Mycobacterium tuberculosis strain I0005510-8	3	4.3
Mycobacterium tuberculosis strain I0005728-6	3	4.3
Mycobacterium tuberculosis strain KIT87190	3	2
Mycobacterium tuberculosis strain M0000109-0	3	4.3
Mycobacterium tuberculosis strain M0000558-8	3	4.3
Mycobacterium tuberculosis strain M0000778-2	3	4.3
Mycobacterium tuberculosis strain M0001238-6	3	4.3
Mycobacterium tuberculosis strain M0001616-3	3	4.3
Mycobacterium tuberculosis strain M0001774-0	3	4.3
Mycobacterium tuberculosis strain M0001949-8	3	4.3
Mycobacterium tuberculosis strain M0002403-5	3	4.3
Mycobacterium tuberculosis strain M0002604-8	3	4.3
Mycobacterium tuberculosis strain M0002654-3	3	4.3
Mycobacterium tuberculosis strain M0002684-0	3	4.3
Mycobacterium tuberculosis strain M0002860-6	3	4.3
Mycobacterium tuberculosis strain M0002883-8	3	4.3
Mycobacterium tuberculosis strain M0003010-7	3	4.1
Mycobacterium tuberculosis strain M0003137-8	3	4.1
Mycobacterium tuberculosis strain M0003140-2	3	4.3
Mycobacterium tuberculosis strain M0003209-5	3	4.3
Mycobacterium tuberculosis strain M0003262-4	3	4.1
Mycobacterium tuberculosis strain M0003662-5	3	4.1
Mycobacterium tuberculosis strain M0003932-2	3	4.3
Mycobacterium tuberculosis strain M0003944-7	3	4.3
Mycobacterium tuberculosis strain M0004274-8	3	4.3
Mycobacterium tuberculosis strain M0004441-3	3	4.3
Mycobacterium tuberculosis strain M0004498-3	3	4.3
Mycobacterium tuberculosis strain M0004583-2	3
Mycobacterium tuberculosis strain M0004840-6	3	4.3
Mycobacterium tuberculosis strain M0005067-5	3	4.3
Mycobacterium tuberculosis strain M0005457-8	3	4.3
Mycobacterium tuberculosis strain M0005674-8	3	4.3
Mycobacterium tuberculosis strain M0005676-3	3	4.3
Mycobacterium tuberculosis strain M0005784-5	3	4.3
Mycobacterium tuberculosis strain M0005980-9	3	4.3
Mycobacterium tuberculosis strain M0006113-6	3	4.3
Mycobacterium tuberculosis strain M0006277-9	3	4.3
Mycobacterium tuberculosis strain M0006377-7	3	4.1
Mycobacterium tuberculosis strain M0006433-8	3	4.3
Mycobacterium tuberculosis strain M0006853-7	3	4.3
Mycobacterium tuberculosis strain M0007097-0	3
Mycobacterium tuberculosis strain M0007352-9	3	4.1
Mycobacterium tuberculosis strain M0007529-2	3	4.3
Mycobacterium tuberculosis strain M0008484-9	3	4.3
Mycobacterium tuberculosis strain M0008507-7	3	4.1
Mycobacterium tuberculosis strain M0008566-3	3	4.1
Mycobacterium tuberculosis strain M0009119-0	3	4.3
Mycobacterium tuberculosis strain M0009550-6	3	4.1
Mycobacterium tuberculosis strain M0009712-2	3	4.1
Mycobacterium tuberculosis strain M0009754-4	3	4.1
Mycobacterium tuberculosis strain M0009768-4	3	4.1
Mycobacterium tuberculosis strain M0009824-5	3	4.1
Mycobacterium tuberculosis strain M0010494-4	3	4.3
Mycobacterium tuberculosis strain M0010551-1	3	4.3
Mycobacterium tuberculosis strain M0010710-3	3	4.3
Mycobacterium tuberculosis strain M0011041-2	3	4.3
Mycobacterium tuberculosis strain M0011043-8	3	4.1
Mycobacterium tuberculosis strain M0011206-1	3	4.3
Mycobacterium tuberculosis strain M0012228-4	3	4.3
Mycobacterium tuberculosis strain M0012235-9	3	4.1
Mycobacterium tuberculosis strain M0012303-5	3	4.1
Mycobacterium tuberculosis strain M0012491-8	3	4.1
Mycobacterium tuberculosis strain M0012942-0	3	4.3
Mycobacterium tuberculosis strain M0013116-0	3	4.3
Mycobacterium tuberculosis strain M0013273-9	3	4.3
Mycobacterium tuberculosis strain M0014029-4	3	4.3
Mycobacterium tuberculosis strain M0014123-5	3	4.3
Mycobacterium tuberculosis strain M0014126-8	3	4.1
Mycobacterium tuberculosis strain M0014343-9	3	4.4
Mycobacterium tuberculosis strain M0014480-9	3	4.3
Mycobacterium tuberculosis strain M0014540-0	3	4.3
Mycobacterium tuberculosis strain M0014793-5	3	4.1
Mycobacterium tuberculosis strain M0014870-1	3	4.3
Mycobacterium tuberculosis strain M0014984-0	3	4.1
Mycobacterium tuberculosis strain M0015254-7	3	4.3
Mycobacterium tuberculosis strain M0015418-8	3	4.3
Mycobacterium tuberculosis strain M0015472-5	3	4.3
Mycobacterium tuberculosis strain M0015911-2	3	4.3
Mycobacterium tuberculosis strain M0016116-7	3	4.3
Mycobacterium tuberculosis strain M0016368-4	3	4.3
Mycobacterium tuberculosis strain M0016523-4	3	4.3
Mycobacterium tuberculosis strain M0016621-6	3	4.3
Mycobacterium tuberculosis strain M0016829-5	3
Mycobacterium tuberculosis strain M0017310-5	3	4.3
Mycobacterium tuberculosis strain M0017355-0	3	4.3
Mycobacterium tuberculosis strain M0017587-8	3	4.1
Mycobacterium tuberculosis strain M0017749-4	3	4.3
Mycobacterium tuberculosis strain M0018035-7	3
Mycobacterium tuberculosis strain M0018041-5	3	4.3
Mycobacterium tuberculosis strain M0018060-5	3	4.3
Mycobacterium tuberculosis strain M0018061-3	3	4.3
Mycobacterium tuberculosis strain M0018310-4	3	4.3
Mycobacterium tuberculosis strain M0018353-4	3	4.3
Mycobacterium tuberculosis strain M0018621-4	3	4.3
Mycobacterium tuberculosis strain M0018852-5	3	4.4
Mycobacterium tuberculosis strain M0019831-8	3	4.1
Mycobacterium tuberculosis strain M0019966-2	3	4.3
Mycobacterium tuberculosis strain M0019995-1	3	4.3
Mycobacterium tuberculosis strain M0019996-9	3	4.3
Mycobacterium tuberculosis strain M0020190-6	3	2
Mycobacterium tuberculosis strain M0020245-8	3	4.3
Mycobacterium tuberculosis strain M0020319-1	3	4.3
Mycobacterium tuberculosis strain M0020906-5	3	4.1
Mycobacterium tuberculosis strain M0021686-2	3	1
Mycobacterium tuberculosis strain M0021705-0	3	4.3
Mycobacterium tuberculosis strain M0021933-8	3	4.3
Mycobacterium tuberculosis strain M0022480-9	3	4.3
Mycobacterium tuberculosis strain M0022618-4	3	4.1
Mycobacterium tuberculosis strain M0022695-2	3	4.3
Mycobacterium tuberculosis strain M0022844-6	3
Mycobacterium tuberculosis strain M0022990-7	3	4.3
Mycobacterium tuberculosis strain M0023306-5	3	4.3
Mycobacterium tuberculosis strain M0023347-9	3	4.3
Mycobacterium tuberculosis strain M0023448-5	3	4.3
Mycobacterium tuberculosis strain M0023579-7	3	4.1
Mycobacterium tuberculosis strain M0024060-7	3	4.1
Mycobacterium tuberculosis strain M0024179-5	3	4.1
Mycobacterium tuberculosis strain M0024514-3	3	4.3
Mycobacterium tuberculosis strain M0024555-6	3	4.3
Mycobacterium tuberculosis strain M0024852-7	3	4.1
Mycobacterium tuberculosis strain M0024897-2	3	4.1
Mycobacterium tuberculosis strain M0025018-4	3	4.3
Mycobacterium tuberculosis strain M0025470-7	3	4.4
Mycobacterium tuberculosis strain M0025473-1	3	4.1
Mycobacterium tuberculosis strain M0025866-6	3	4.3
Mycobacterium tuberculosis strain M0025871-6	3	4.3
Mycobacterium tuberculosis strain M0025927-6	3	4.3
Mycobacterium tuberculosis strain M0025980-5	3	4.1
Mycobacterium tuberculosis strain M0026033-2	3	4.3
Mycobacterium tuberculosis strain M0026037-3	3	4.3
Mycobacterium tuberculosis strain M0026093-6	3	4.3
Mycobacterium tuberculosis strain M0026148-8	3	4.1
Mycobacterium tuberculosis strain MAL010075	3	4.1
Mycobacterium tuberculosis strain MAL020165	3	2
Mycobacterium tuberculosis strain tahitimassiliensis MT11	3	4.1
Mycobacterium tuberculosis SUMu010	3	4.9
Mycobacterium tuberculosis SUMu011	3	4.9
Mycobacterium tuberculosis TB_RSA108	3	4.3
Mycobacterium tuberculosis TB_RSA109	3	4.3
Mycobacterium tuberculosis TB_RSA127	3	4.3
Mycobacterium tuberculosis TB_RSA128	3	4.3
Mycobacterium tuberculosis TB_RSA130	3	4.3
Mycobacterium tuberculosis TB_RSA131	3	4.3
Mycobacterium tuberculosis TB_RSA132	3	4.3
Mycobacterium tuberculosis TB_RSA142	3	4.3
Mycobacterium tuberculosis TB_RSA167	3	4.4
Mycobacterium tuberculosis TB_RSA168	3	4.4
Mycobacterium tuberculosis TB_RSA178	3	2
Mycobacterium tuberculosis TB_RSA179	3	4.3
Mycobacterium tuberculosis TB_RSA180	3	4.3
Mycobacterium tuberculosis TB_RSA190	3	4.1
Mycobacterium tuberculosis TB_RSA26	3	4.3
Mycobacterium tuberculosis TB_RSA39	3	4.3
Mycobacterium tuberculosis TB_RSA40	3	4.3
Mycobacterium tuberculosis TB_RSA71	3	4.3
Mycobacterium tuberculosis TB_RSA72	3	4.3
Mycobacterium tuberculosis TKK_02_0004	3	4.3
Mycobacterium tuberculosis TKK_02_0005	3	4.3
Mycobacterium tuberculosis TKK_02_0006	3	4.3
Mycobacterium tuberculosis TKK_02_0007	3	4.3
Mycobacterium tuberculosis TKK_02_0008	3	4.3
Mycobacterium tuberculosis TKK_02_0009	3	4.3
Mycobacterium tuberculosis TKK_02_0012	3	4.3
Mycobacterium tuberculosis TKK_02_0013	3	4.3
Mycobacterium tuberculosis TKK_02_0014	3	4.3
Mycobacterium tuberculosis TKK_02_0016	3	4.3
Mycobacterium tuberculosis TKK_02_0021	3	4.3
Mycobacterium tuberculosis TKK_02_0022	3	4.3
Mycobacterium tuberculosis TKK_02_0023	3	4.3
Mycobacterium tuberculosis TKK_02_0024	3	4.3
Mycobacterium tuberculosis TKK_02_0025	3	4.4
Mycobacterium tuberculosis TKK_02_0026	3	4.3
Mycobacterium tuberculosis TKK_02_0028	3	4.3
Mycobacterium tuberculosis TKK_02_0029	3	4.3
Mycobacterium tuberculosis TKK_02_0030	3	4.3
Mycobacterium tuberculosis TKK_02_0031	3	4.3
Mycobacterium tuberculosis TKK_02_0033	3	4.3
Mycobacterium tuberculosis TKK_02_0034	3	4.3
Mycobacterium tuberculosis TKK_02_0038	3	4.3
Mycobacterium tuberculosis TKK_02_0039	3	4.3
Mycobacterium tuberculosis TKK_02_0040	3	4.3
Mycobacterium tuberculosis TKK_02_0041	3	4.3
Mycobacterium tuberculosis TKK_02_0043	3	4.3
Mycobacterium tuberculosis TKK_02_0044	3	4.3
Mycobacterium tuberculosis TKK_02_0045	3	4.3
Mycobacterium tuberculosis TKK_02_0047	3	4.3
Mycobacterium tuberculosis TKK_02_0048	3	4.3
Mycobacterium tuberculosis TKK_02_0050	3	4.3
Mycobacterium tuberculosis TKK_02_0051	3	4.3
Mycobacterium tuberculosis TKK_02_0052	3	4.3
Mycobacterium tuberculosis TKK_02_0053	3	4.3
Mycobacterium tuberculosis TKK_02_0056	3	4.3
Mycobacterium tuberculosis TKK_02_0057	3	4.3
Mycobacterium tuberculosis TKK_02_0058	3	4.3
Mycobacterium tuberculosis TKK_02_0059	3	4.3
Mycobacterium tuberculosis TKK_02_0060	3	4.3
Mycobacterium tuberculosis TKK_02_0061	3	4.3
Mycobacterium tuberculosis TKK_02_0065	3	4.3
Mycobacterium tuberculosis TKK_02_0071	3	4.3
Mycobacterium tuberculosis TKK_02_0073	3	4.3
Mycobacterium tuberculosis TKK_02_0076	3	4.3
Mycobacterium tuberculosis TKK_02_0077	3	4.3
Mycobacterium tuberculosis TKK_03_0022	3	2
Mycobacterium tuberculosis TKK_03_0024	3	4.3
Mycobacterium tuberculosis TKK_03_0035	3	4.3
Mycobacterium tuberculosis TKK_03_0092	3	4.3
Mycobacterium tuberculosis TKK_03_0115	3	4.3
Mycobacterium tuberculosis TKK_04_0013	3	4.3
Mycobacterium tuberculosis TKK_04_0015	3	4.3
Mycobacterium tuberculosis TKK_04_0029	3	4.3
Mycobacterium tuberculosis TKK_04_0039	3	4.3
Mycobacterium tuberculosis TKK_04_0044	3	4.3
Mycobacterium tuberculosis TKK_04_0047	3	4.3
Mycobacterium tuberculosis TKK_04_0048	3	4.3
Mycobacterium tuberculosis TKK_04_0051	3	4.3
Mycobacterium tuberculosis TKK_04_0059	3	4.3
Mycobacterium tuberculosis TKK_04_0060	3	4.3
Mycobacterium tuberculosis TKK_04_0061	3	4.1
Mycobacterium tuberculosis TKK_04_0062	3	4.3
Mycobacterium tuberculosis TKK_04_0067	3	4.4
Mycobacterium tuberculosis TKK_04_0070	3	4.3
Mycobacterium tuberculosis TKK_04_0075	3	4.1
Mycobacterium tuberculosis TKK_04_0081	3	4.3
Mycobacterium tuberculosis TKK_04_0082	3	4.3
Mycobacterium tuberculosis TKK_04_0095	3	4.3
Mycobacterium tuberculosis TKK_04_0097	3	4.3
Mycobacterium tuberculosis TKK_04_0099	3	4.3
Mycobacterium tuberculosis TKK_04_0104	3	4.3
Mycobacterium tuberculosis TKK_04_0105	3	4.3
Mycobacterium tuberculosis TKK_04_0106	3	4.3
Mycobacterium tuberculosis TKK_04_0108	3	4.3
Mycobacterium tuberculosis TKK_04_0109	3	4.3
Mycobacterium tuberculosis TKK_04_0117	3	4.3
Mycobacterium tuberculosis TKK_04_0122	3	4.3
Mycobacterium tuberculosis TKK_04_0123	3	4.3
Mycobacterium tuberculosis TKK_04_0129	3	4.3
Mycobacterium tuberculosis TKK_04_0130	3	4.3
Mycobacterium tuberculosis TKK_04_0132	3	4.3
Mycobacterium tuberculosis TKK_04_0137	3	4.3
Mycobacterium tuberculosis TKK_04_0140	3	4.3
Mycobacterium tuberculosis TKK_04_0141	3	4.3
Mycobacterium tuberculosis TKK_04_0145	3	4.3
Mycobacterium tuberculosis TKK_05MA_0001	3	4.3
Mycobacterium tuberculosis TKK_05MA_0010	3	4.3
Mycobacterium tuberculosis TKK_05MA_0026	3	4.3
Mycobacterium tuberculosis TKK_05MA_2005	3	4.3
Mycobacterium tuberculosis TKK_05MA_2008	3	4.3
Mycobacterium tuberculosis TKK_05SA_0010	3	4.3
Mycobacterium tuberculosis TKK_05SA_0043	3	4.3
Mycobacterium tuberculosis TKK_05SA_0055	3	4.3
Mycobacterium tuberculosis TKK-01-0004	3	4.3
Mycobacterium tuberculosis TKK-01-0006	3	4.3
Mycobacterium tuberculosis TKK-01-0012	3	4.3
Mycobacterium tuberculosis TKK-01-0017	3	4.3
Mycobacterium tuberculosis TKK-01-0019	3	4.3
Mycobacterium tuberculosis TKK-01-0022	3	4.4
Mycobacterium tuberculosis TKK-01-0023	3	2
Mycobacterium tuberculosis TKK-01-0025	3	4.3
Mycobacterium tuberculosis TKK-01-0027	3	2
Mycobacterium tuberculosis TKK-01-0030	3	4.4
Mycobacterium tuberculosis TKK-01-0032	3	4.4
Mycobacterium tuberculosis TKK-01-0033	3	4.3
Mycobacterium tuberculosis TKK-01-0040	3	4.3
Mycobacterium tuberculosis TKK-01-0049	3	4.3
Mycobacterium tuberculosis TKK-01-0055	3	2
Mycobacterium tuberculosis TKK-01-0056	3	2
Mycobacterium tuberculosis TKK-01-0060	3	4.3
Mycobacterium tuberculosis TKK-01-0063	3	4.3
Mycobacterium tuberculosis TKK-01-0064	3	4.4
Mycobacterium tuberculosis TKK-01-0068	3	4.3
Mycobacterium tuberculosis TKK-01-0069	3	4.3
Mycobacterium tuberculosis TKK-01-0071	3	4.3
Mycobacterium tuberculosis TKK-01-0073	3	4.3
Mycobacterium tuberculosis TKK-01-0075	3	4.3
Mycobacterium tuberculosis TKK-01-0076	3	4.3
Mycobacterium tuberculosis TKK-01-0087	3	4.1
Mycobacterium tuberculosis TKK-01-0089	3	4.3
Mycobacterium tuberculosis TKK-01-0090	3	4.3
Mycobacterium tuberculosis UT0003	3	4.6
Mycobacterium tuberculosis UT0058	3	3
Mycobacterium tuberculosis UT0093	3	3
Mycobacterium tuberculosis UT0115	3	4.6
Mycobacterium tuberculosis UT0116	3	4.3
Mycobacterium tuberculosis UT0123	3	4.3
Mycobacterium tuberculosis variant africanum strain MAL020148	3	6
Mycobacterium tuberculosis XDR KZN 605	3	4.3
Mycobacterium tuberculosis XTB13-103	3	4.3
Mycobacterium tuberculosis XTB13-159	3	4.3
Mycobacterium tuberculosis XTB13-178	3	2
Mycobacterium tuberculosis XTB13-184	3	4.3
Mycobacterium tuberculosis XTB13-190	3	4.3
Mycobacterium tuberculosis XTB13-193	3	4.2
Mycobacterium tuberculosis XTB13-198	3	4.2
Mycobacterium tuberculosis XTB13-201	3	4.3
Mycobacterium tuberculosis XTB13-204	3	4.1
Mycobacterium tuberculosis XTB13-227	3	4.3
Mycobacterium tuberculosis XTB13-230	3	4.3
Mycobacterium tuberculosis XTB13-244	3	4.3
Mycobacterium tuberculosis XTB13-246	3	4.3
Mycobacterium tuberculosis XTB13-247	3	4.3
Mycobacterium tuberculosis BTB07-034	2	4.2
Mycobacterium tuberculosis BTB07-070	2	4.2
Mycobacterium tuberculosis BTB07-126	2	4.2
Mycobacterium tuberculosis BTB07-243	2	4.2
Mycobacterium tuberculosis BTB07-299	2	4.2
Mycobacterium tuberculosis BTB07-300	2	4.2
Mycobacterium tuberculosis BTB07-325	2	4.3
Mycobacterium tuberculosis BTB08-014	2	4.2
Mycobacterium tuberculosis BTB08-022	2	4.3
Mycobacterium tuberculosis BTB08-072	2	4.2
Mycobacterium tuberculosis BTB08-283	2	4.3
Mycobacterium tuberculosis BTB09-036	2	3
Mycobacterium tuberculosis BTB09-553	2	4.2
Mycobacterium tuberculosis BTB10-005	2	4.2
Mycobacterium tuberculosis BTB10-253	2	4.4
Mycobacterium tuberculosis BTB10-308	2	4.2
Mycobacterium tuberculosis BTB10-426	2	4.4
Mycobacterium tuberculosis BTB11-001	2	3
Mycobacterium tuberculosis BTB11-195	2	4.2
Mycobacterium tuberculosis BTB11-236	2	4.2
Mycobacterium tuberculosis BTB11-250	2	4.2
Mycobacterium tuberculosis BTB12-054	2	4.2
Mycobacterium tuberculosis BTB12-206	2	4.2
Mycobacterium tuberculosis BTB12-304	2	4.2
Mycobacterium tuberculosis BTB12-400	2	4.3
Mycobacterium tuberculosis KT-0012	2	2
Mycobacterium tuberculosis KT-0020	2	2
Mycobacterium tuberculosis KT-0024	2	2
Mycobacterium tuberculosis KT-0027	2	2
Mycobacterium tuberculosis KT-0041	2	2
Mycobacterium tuberculosis KT-0070	2	2
Mycobacterium tuberculosis KT-0072	2	2
Mycobacterium tuberculosis KT-0080	2	2
Mycobacterium tuberculosis KT-0094	2	2
Mycobacterium tuberculosis M1021	2	1
Mycobacterium tuberculosis M1461	2	1
Mycobacterium tuberculosis MAL010088	2	4.1
Mycobacterium tuberculosis MAL010110	2	4.1
Mycobacterium tuberculosis MAL010124	2	4.1
Mycobacterium tuberculosis MAL010136	2	4.1
Mycobacterium tuberculosis MAL020120	2	4.1
Mycobacterium tuberculosis MAL020130	2	4.1
Mycobacterium tuberculosis MAL020131	2	4.1
Mycobacterium tuberculosis MAL020132	2	4.1
Mycobacterium tuberculosis MAL020141	2	4.1
Mycobacterium tuberculosis MAL020142	2	4.1
Mycobacterium tuberculosis MAL020144	2	4.1
Mycobacterium tuberculosis MAL020145	2	4.1
Mycobacterium tuberculosis MAL020150	2	4.1
Mycobacterium tuberculosis MAL020156	2	4.1
Mycobacterium tuberculosis MAL020157	2	4.1
Mycobacterium tuberculosis MAL020172	2	4.1
Mycobacterium tuberculosis MAL020195	2	4.1
Mycobacterium tuberculosis MAL020199	2	4.1
Mycobacterium tuberculosis MAL020202	2	4.1
Mycobacterium tuberculosis MAL020206	2	4.1
Mycobacterium tuberculosis MAL020209	2	4.1
Mycobacterium tuberculosis MAL020211	2	4.1
Mycobacterium tuberculosis OFXR-32	2	1
Mycobacterium tuberculosis OFXR-5	2	4.5
Mycobacterium tuberculosis OFXR-6	2	4.5
Mycobacterium tuberculosis OFXR-7	2	4.5
Mycobacterium tuberculosis PanR0207	2	4.3
Mycobacterium tuberculosis PanR0209	2	4.3
Mycobacterium tuberculosis PanR0305	2	4.1
Mycobacterium tuberculosis PanR0307	2	4.3
Mycobacterium tuberculosis PanR0311	2	4.3
Mycobacterium tuberculosis PanR0405	2	4.3
Mycobacterium tuberculosis PanR0407	2	4.3
Mycobacterium tuberculosis PanR0410	2	4.3
Mycobacterium tuberculosis PanR0411	2	4.3
Mycobacterium tuberculosis PanR0412	2	4.3
Mycobacterium tuberculosis PanR0607	2	4.3
Mycobacterium tuberculosis PanR0609	2	4.3
Mycobacterium tuberculosis PanR0611	2	4.3
Mycobacterium tuberculosis PanR0703	2	4.3
Mycobacterium tuberculosis PanR0704	2	4.3
Mycobacterium tuberculosis PanR0708	2	4.3
Mycobacterium tuberculosis PanR0803	2	4.3
Mycobacterium tuberculosis PanR0804	2	4.3
Mycobacterium tuberculosis PanR0805	2	4.3
Mycobacterium tuberculosis PanR0904	2	4.3
Mycobacterium tuberculosis PanR0908	2	4.9
Mycobacterium tuberculosis PanR1007	2	4.3
Mycobacterium tuberculosis str. Kurono DNA	2	4.9
Mycobacterium tuberculosis strain 00-R0145	2
Mycobacterium tuberculosis strain 00-R1027	2	4.3
Mycobacterium tuberculosis strain 00-R1399	2
Mycobacterium tuberculosis strain 00-R1405	2
Mycobacterium tuberculosis strain 00-R1547	2
Mycobacterium tuberculosis strain 00-R1569	2	4.3
Mycobacterium tuberculosis strain 01-R0068	2	4.8
Mycobacterium tuberculosis strain 01-R0165	2	4.3
Mycobacterium tuberculosis strain 01-R0185	2
Mycobacterium tuberculosis strain 01-R0186	2	4.3
Mycobacterium tuberculosis strain 01-R0224	2	4.3
Mycobacterium tuberculosis strain 01-R0240	2	4.3
Mycobacterium tuberculosis strain 01-R0262	2
Mycobacterium tuberculosis strain 01-R0290	2	4.3
Mycobacterium tuberculosis strain 01-R0737	2	4.3
Mycobacterium tuberculosis strain 01-R0817	2	4.3
Mycobacterium tuberculosis strain 01-R0841	2	4.1
Mycobacterium tuberculosis strain 01-R0880	2	4.3
Mycobacterium tuberculosis strain 01-R0897	2	4.8
Mycobacterium tuberculosis strain 01-R0899	2
Mycobacterium tuberculosis strain 01-R0956	2	4.7
Mycobacterium tuberculosis strain 01-R1134	2
Mycobacterium tuberculosis strain 01-R1196	2
Mycobacterium tuberculosis strain 01-R1275	2	4.3
Mycobacterium tuberculosis strain 01-R1302	2	4.3
Mycobacterium tuberculosis strain 01-R1387	2	4.3
Mycobacterium tuberculosis strain 01-R1401	2
Mycobacterium tuberculosis strain 01-R1433	2	4.1
Mycobacterium tuberculosis strain 01-R1455	2	4.3
Mycobacterium tuberculosis strain 01-R1533	2	4.3
Mycobacterium tuberculosis strain 01-R1539	2	4.3
Mycobacterium tuberculosis strain 01-R1568	2
Mycobacterium tuberculosis strain 01-R1599	2	4.3
[truncated: 4,428 more rows]
